# Supplementary material for: Distribution of triclosan-resistant genes in major pathogenic microorganisms revealed by metagenome and genome-wide analysis
Source: PLoS One. 2018 Feb 8;13(2):e0192277. doi: 10.1371/journal.pone.0192277 (PMC5805296; doi:10.1371/journal.pone.0192277)
Supplement: S1 Table — (XLSX) [file pone.0192277.s002.xlsx]

## Sheet: S1 Table 
S1 Table: Details of the genome wide analysis of selected 17 bacterial strains to predict phenotype from genotype in terms of the presence/absence of TCS resistance determinants. BLAST analysis were performed agianst TRG database to search for TCS resistance determinants. FabI was additionally screened for TCS resistance associated substitutions. The presence of the TCS resistance determinants is…
										Presence/absence of TCS resistance associated substitutions
S No	Strain	Genome/Bioproject Accession number	Culture Media	Incubation temperature	AcrB	FabL	FabK	FabV	7AHSDH	FabI	FabI G93 substitutions	FabI F203 substitution
1	Aeromonas salmonicida subsp. salmonicida CIP 103209	PRJEB7036	TSA	25 Ċ	WP_005319106.1 (68%)	NA	NA	1. WP_005314774.1 (75%) 2. WP_005319446.1 (49%)	NA	NA	NA	NA
2	Bacillus subtilis subsp. subtilis 168	NC_000964.3	LB	30 Ċ	NA	WP_003223262.1 (100%)	NA	NA	NA	CAB09508.1 (52%)	G93-A	F
3	Bacillus subtilis subsp. subtilis JH642	NZ_CP007800.1	LB	30 Ċ	NA	WP_003223262.1 (100%)	NA	NA	NA	WP_003232896.1 (52%)	G93-A	F
4	Bacillus velezensis G341	NZ_CP011686.1	TSA	30 Ċ	NA	WP_003155478.1 (95%)	NA	NA	NA	WP_003155001.1 (59%)	G93-A	F
5	Burkholderia pyrrocinia CH-67	PRJNA171013	NA	30 Ċ	WP_017334047.1 (67%)	NA	WP_017329467.1 (41%)	WP_017331109.1 (60%)	NA	WP_017329360.1 (39%)	G93-A	F
6	Chromobacterium violaceum ATCC 31532	PRJNA296470	TSA	26 Ċ	KUM03280.1 (56%)	NA	KUM01880.1 (36%)	NA	NA	KUM05421.1 (63%)	G	F
7	Escherichia coli DH5a	PRJNA259926	LB	37 Ċ	WP_001132469.1 (100%)	NA	NA	NA	NA	WP_000506490.1 (100%)	G	F
8	Escherichia coli BL21(DE3)	NC_012892.2	LB	37 Ċ	WP_001132469.1 (100%)	NA	NA	NA	NA	WP_000506490.1 (100%)	G	F
9	Escherichia coli DH10B	NC_010473.1	LB	37 Ċ	WP_001132469.1 (100%)	NA	NA	NA	NA	WP_000506490.1 (100%)	G	F
10	Escherichia coli MG1655	NC_000913.3	LB	37 Ċ	WP_001132469.1 (100%)	NA	NA	NA	NA	WP_000506490.1 (100%)	G	F
11	Pectobacterium carotovorum subsp. carotovorum PCC21	NC_018525.1	LB	30 Ċ	WP_014914543.1 (81%)	NA	NA	NA	NA	WP_010276729.1 (88%)	G93-A	F
12	Pseudomonas fluorescens 2-79	PRJNA271841	Kings Medium	28 Ċ	WP_043050008.1 (65%)	NA	NA	WP_032881058.1 (57%)	NA	NA	NA	NA
13	Pseudomonas putida KT2440	NC_002947.4	LB	30 Ċ	WP_010952493.1 (66%)	NA	WP_010954654.1 (31%)	WP_010955296.1 (68%)	NA	NA	NA	NA
14	Pseudomonas syringae pv. tomato DC3000	NC_004578.1	LB	28 Ċ	WP_005768691.1 (65%)	NA	WP_011104306.1 (33%)	NA	NA	WP_005770759.1 (71%)	G	F
15	Ralstonia solanacearum GMI1000	AL646052.1	TZC	30 Ċ	WP_011004116.1 (65%)	NA	NA	NA	NA	WP_011001122.1 (62%)	G	F
16	Ralstonia solanacearum K60-1	GCA_000285815.1	TZC	30 Ċ	CCF96441.1 (57%)	NA	NA	NA	NA	CCF96413.1(62%)	G	F
17	Xanthomonas oryzae pv. oryzae KACC 10331	NC_006834.1	NA/NB	28 Ċ	WP_011259395.1 (48%)	NA	NA	1. AAW73281.1 (70%) 2. WP_011257028.1 (70%)	NA	NA	NA	NA
