# Supplementary material for: Distribution of triclosan-resistant genes in major pathogenic microorganisms revealed by metagenome and genome-wide analysis
Source: PLoS One. 2018 Feb 8;13(2):e0192277. doi: 10.1371/journal.pone.0192277 (PMC5805296; doi:10.1371/journal.pone.0192277)
Supplement: S2 Table — (XLSX) [file pone.0192277.s003.xlsx]

## Sheet: S2 Table 
	S2 Table : List of primers used in PCR reaction for predicted TCS resistance determinants to clone into pGEM-T Easy
Organism	Gene (Accession number)	Primer (5’-3’)	Annealing	Product size
			temperature
Bacillus velezensis G341	FabL (WP_003155478.1)	F: AGACCCCTTTCAACACATATTGC	60℃	868 bp
		R: GCGCAGGAGATGATAAGGCT
Burkholderia pyrrocinia CH-67	FabK (WP_003155001.1)	F: GTGGTCGATCACCAGTTCGG	69℃	1,461 bp
		R: CGGACGACGCGAACGAG
Escherichia coli K-12	FabI (NP_415804.1)	F: AGACGGATCGGCGATAACAA	60℃	988 bp
		R: GCTACTCACAGCCAGGTTGA
R. solanacearum GMI1000	AcrB (RS_RS21030)	F: TGCTGGTAGGTTGGCATCAG	60℃	3,353 bp
		R: CAAGACGGCAACGTCGAAC
Xanthomonas oryzae pv. oryzae KACC 10331	FabV (NC_006834.1)	F: CATACAGCGGCGTGTGTTAC	60℃	1,347 bp
		R: CCTTGCCAATCCCTAGTCCC
