# Supplementary material for: Distribution of triclosan-resistant genes in major pathogenic microorganisms revealed by metagenome and genome-wide analysis
Source: PLoS One. 2018 Feb 8;13(2):e0192277. doi: 10.1371/journal.pone.0192277 (PMC5805296; doi:10.1371/journal.pone.0192277)
Supplement: S3 Table — (XLSX) [file pone.0192277.s004.xlsx]

## Sheet: S3 Table 
S3 Table: In Vivo TCS resistance patterns of representative TRG homologues from tested strains cloned into pGEM-T Easy in E. coli DH5α
Clones/Plasmids	Characteristics	Expected phenotype	Observed phenotype	MIC* (µg/ml)	Reference
pAcrBRS	pGEM-T Easy carrying a 3.353 kb insert harboring AcrB gene homologue of R. solanacearum GMI1000	LR/SUS	LR/SUS	1.2	This study
pFabVXO	pGEM-T Easy carrying a 1.347 kb insert harboring FabV gene homologue of X. oryzae pv. oryzae KACC 10331	CTT	CTT	600	This study
pFabLBVG341	pGEM-T Easy carrying a 0.868 kb insert harboring FabL gene homologue of B. velezensis G341	MODR	MODR	30	This study
pFabKBYCH67	pGEM-T Easy carrying a 1.461 kb insert harboring FabK gene homologue of B. pyrrocinia CH-67	CTT/MODR	MODR	15	This study
pECOFabI	pGEM-T Easy carrying a 0.988 kb insert harboring FabI gene homologue of E. coli K-12	LR/SUS	LR/SUS	1	This study
Symbols and abbreviations: LR/SUS, low resistance/susceptible (MIC in the range of 0.5-2 µg/ml); MODR, moderate resistance (MIC in the range of 10-350 µg/ml); CTT, completely triclosan tolerant (MIC in the range of ≥600 µg/ml); CTT/MODR, completely triclosan tolerant or moderate resistance; *, The levels of TCS resistance of all bacterial strains were determined up to the maximum level of 600 μg/…
