# Supplementary material for: Distribution of triclosan-resistant genes in major pathogenic microorganisms revealed by metagenome and genome-wide analysis
Source: PLoS One. 2018 Feb 8;13(2):e0192277. doi: 10.1371/journal.pone.0192277 (PMC5805296; doi:10.1371/journal.pone.0192277)
Supplement: S4 Table — (XLSX) [file pone.0192277.s005.xlsx]

## Sheet: S4 Table 
S4 Table: Details of the genome wide analysis of the human pathogens for TCS resistance determinants. BLAST analysis were performed agianst TRG database to search for TCS resistance determinants. FabI was additionally screened for TCS resistance associated substitutions. The presence of the TCS resistance determinants is designated by corresponding accession number, whereas its absence by NA (Not…
											Presence/absence of TCS resistance associated substitutions
S N	Organism/ Genome-name	Genome accession number	Pathogenicity	Pathogenic condition/characteristics of the oraganism	AcrB	FabL	FabK	FabV	7-α HSDH	FabI	FabI G93 substitutions	FabI F203 substitutions
1	Acinetobacter baumannii 1656-2	NC_017162.1	Humans	Common skin bacterium, can led to nosocomial (hospital-acquired) infections	WP_000046678.1	NA	WP_011451117.1	NA	NA	ADX02211.1	G93A,	F
2	Acinetobacter baumannii AB0057	NC_011586.1	Humans	Common skin bacterium, can led to nosocomial (hospital-acquired) infections	WP_000046678.1	NA	WP_000055193.1	NA	NA	ACJ40037.1	G93A,	F
3	Acinetobacter baumannii AB307-0294	NC_011595.1	Humans	Common skin bacterium, can led to nosocomial (hospital-acquired) infections	ACJ56680.1-	NA	WP_000055193.1	NA	NA	ACJ58852.1	G93A,	F
4	Acinetobacter baumannii ACICU	NC_010611.1	Humans	Common skin bacterium, can led to nosocomial (hospital-acquired) infections	WP_000046678.1	NA	WP_000850368.1	NA	NA	ACC55855.1	G93A,	F
5	Acinetobacter baumannii ATCC 17978	CP000521.1	Human Pathogen	Causes opportunistic infections in hospitals	NA	NA	NA	NA	NA	ABO10987.2	G	F
6	Acinetobacter baumannii AYE	NC_010410.1	Humans	Common skin bacterium, can led to nosocomial (hospital-acquired) infections	WP_000046678.1	NA	WP_000055185.1	NA	NA	CAM88052.1	G93A,	F
7	Aggregatibacter actinomycetemcomitans D11S-1	ACX82463.1	Humans	Periodontis	ACX81832.1	NA	NA	NA	NA	ACX82463.1	G93A,	F
8	Aggregatibacter aphrophilus NJ8700	CP001607.1	Humans	Endocarditis	WP_005701780.1	NA	NA	NA	NA	ACS96806.1	G93A,	F
9	Anaplasma phagocytophilum str. HZ	NC_007797.1	Humans	Enteric infections (food poisoning)	WP_011450570.1	WP_021799491.1	NA	NA	NA	ABD43869.1	G	F
10	Arcobacter butzleri RM4018	NC_009850.1	Humans	Enteric infections (food poisoning)	WP_012148022.1	NA	NA	NA	WP_004509057.1	ABV68349.1	G	F
11	Bacillus anthracis Ames	AE016879.1	Humans	Etiologic agent of anthrax	AAP29318.1	NA	WP_000495265.1	NA	NA	AAP25190.1	G93A,	F
12	Bacillus cereus ATCC 10987	NC_003909.8	Humans	Enteric infections (food poisoning)	WP_000375570.1	NA	WP_011202434.1	NA	NA	AAS40268.1	G	F
13	Bacillus subtilis subsp. subtilis JH642	NZ_CM000489.1	Model organism, rarely pathogenic to humans	Can potentially cause septicimia in immunocompromised persons	NA	WP_003223262.1	NA	NA	NA	AIC39561.1	G	F
14	Bacteroides fragilis YCH46	NC_006347.1	Humans	Enteric infections (food poisoning)	WP_008769702.1	NA	NA	NA	NA	BAD47722.1	G	F
15	Bacteroides thetaiotaomicron VPI-5482	NC_004663.1	Humans	Opportunistic pathogen	WP_008765716.1	WP_011107858.1	WP_008667319.1	NA	NA	AAO79293.1	G	F
16	Bacteroides vulgatus ATCC 8482	NC_009614.1	Humans	Opportunistic pathogen	NA	NA	NA	NA	NA	WP_005845903.1	G	F
17	Bartonella bacilliformis KC583	CP000524.1	Humans	Carrion's disease	NA	NA	WP_004229617.1	NA	NA	ABM44560.1	G	F203A
18	Bartonella bacilliformis KC583	NC_008783.1	Humans	Opportunistic pathogen	WP_005766209.1	WP_005766404.1	NA	NA	NA	ABM44560.1	G	F
19	Bartonella henselae Houston-1	BX897699.1	Humans	Cat scratch fever	NA	NA	NA	NA	NA	CAF26942.1	G	F203A
20	Bartonella henselae Houston-1	BX897699.1	Humans	Cat scratch fever	NA	NA	NA	NA	NA	CAF27240.1	G	F
21	Bartonella henselae Houston-1	NC_005956.1	Humans	Opportunistic and Nsocomial infections	WP_011180091.1	WP_011180364.1	NA	NA	NA	CAF27240.1	G93A,	F
22	Bartonella quintana RM-11	NC_018533.1	Humans	Causes gastrointestinal disease	WP_014923667.1	WP_011179144.1	WP_015040361.1	NA	NA	AFR26076.1	G93A,	F
23	Bartonella quintana Toulouse	BX897700.1	Humans	Trench fever	NA	NA	NA	NA	NA	CAF25626.1	G	F203A
24	Bordetella parapertussis Bpp5	NC_018828.1	Humans	Causes gastrointestinal disease	WP_015039833.1	NA	NA	NA	NA	WP_010927888.1	G93A,	F
25	Bordetella pertussis 137	NZ_CP010323.1	Humans	Causes food poisoning	WP_010930121.1	NA	NA	NA	NA	AJB27700.1	G93A,	F
26	Bordetella pertussis 18323	NC_018518.1	Humans	Causes gastrointestinal disease	WP_014905803.1	NA	NA	NA	NA	CCJ62766.1	G93A,	F
27	Brucella abortus 2308	NC_007618.1	Humans	Causes food poisoning	WP_002963456.1	WP_002965233.1	NA	NA	NA	CAJ12128.1	G93A,	F
28	Brucella melitensis bv. 1 16M	NC_003317.1	Humans	Causes food poisoning	WP_004686619.1	NA	NA	NA	NA	AAL52693.1	G93A,	F
29	Brucella microti CCM 4915	NC_013119.1	Humans	Possible human pathogen	WP_004687969.1	NA	NA	NA	NA	ACU49128.1	G	F
30	Brucella suis 1330	NC_004310.3	Humans	Spondylodiscitis and other infections	WP_006189806.1	WP_002965233.1	WP_011548967.1	NA	NA	AAN29365.1	G93A,	F
31	Burkholderia cenocepacia	NC_011000.1	Humans	Causes opportunistic infections in hospitals	WP_040141730.1	NA	WP_004192836.1	NA	NA	WP_011547282.1	G	F
32	Burkholderia mallei ATCC 23344	NC_006348.1	Humans	Causes opportunistic infections in hospitals	WP_004189670.1	NA	WP_011488385.1	NA	NA	YP_103244.1	G	F
33	Burkholderia pseudomallei K96243	NC_006350.1	Humans	Opportunistic pathogen	WP_004530869.1	NA	NA	WP_004550594.1	NA	CAH36206.1	G	F
34	Burkholderia xenovorans	NC_007951.1	Humans	Causes opportunistic infections in hospitals	WP_011489721.1	NA	WP_004317256.1	NA	NA	WP_011488909	G	F
35	Campylobacter concisus 13826	NC_009802.1	Humans	Causative agent for granulocytic anaplasmosis	WP_012001105.1	NA	WP_011992044.1	NA	WP_012001836.1	EAT99219.1	G93A	F
36	Campylobacter curvus	NC_009715.1	Humans	Causative agent for granulocytic anaplasmosis	WP_018137400.1	NA	WP_002849876.1	NA	WP_018136240.1	WP_009651067.1	G93A	F
37	Campylobacter fetus subsp. fetus 82-40	NC_008599.1	Humans	Causes gastroenteritis in humans	WP_011731702.1	NA	WP_012796889.1	NA	WP_002849226.1	ABK83022.1	G93A	F
38	Capnocytophaga ochracea	NC_013162.1	Humans	Plaque and from periodontal lesions.	WP_012797059.1	NA	WP_011135742.1	NA	NA	WP_002677102.1	G	F
39	Capnocytophaga ochracea DSM 7271	CP001632.1	Humans	Associated with juvenile and adult periodontitis and other infections	WP_012797059.1	NA	NA	NA	NA	ACU93041.1	G	F
40	Chromobacterium violaceum	NC_005085.1	Humans	Pathogenic in immunocompromised individuals	WP_011135788.1	WP_011137290.1	NA	NA	NA	WP_011135135.1	G	F
41	Citrobacter koseri	NC_009792.1	Humans	Causative agent of neonatal meningitis	WP_012133513.1	NA	NA	NA	NA	KGY20364.1	G	F
42	Cronobacter sakazakii CMCC 45402	NC_023032.1	Humans	Causes septicemia and enterocolitis in infants	WP_007781486.1	NA	WP_006010381.1	NA	NA	AHB70213.1	G	F
43	Ehrlichia chaffeensis Osceola	NZ_CP007477.1	Humans	Monocytic ehrlichiosis	AHX07951.1	AHX07603.1	NA	NA	NA	AHX07603.1	G	F203Y
44	Enterococcus casseliflavus	NC_020995.1	Humans	Causes opportunistic infections	NA	WP_005226179.1	WP_002356279.1	NA	NA	WP_005226179.1	G	F203Y
45	Enterococcus casseliflavus EC20	CP004856.1	Humans	Opportunistic infections	NA	NA	NA	NA	NA	EEV38786.1	G93A,	F203Y
46	Enterococcus faecalis DENG1	NZ_CP004081.1	Humans	Oppertunistic pathogen	NA	NA	NA	NA	NA	AHI39376.1	G	F203Y
47	Enterococcus faecalis V583	AE016830.1	Humans	Endocarditis, bacteremia, urinary tract infections, and other infections	NA	NA	NA	NA	NA	AAO80145	G	F203Y
48	Enterococcus faecalis V583	NC_004668.1	Humans	Nosocomial infections	NA	NA	NA	NA	NA	AAO80145.1	G93A,	F
49	Enterococcus faecium DO	NC_017960.1	Found in the intestines of humans and other mammals	Cause opportunistic infections	NA	WP_002295795.1	NA	NA	NA	AFK58919.1	G93A,	F203Y
50	Escherichia coli 042	NC_017626.1	Humans	Enteric infections	WP_001132486.1	NA	NA	NA	NA	CBG34237.1	G	F
51	Francisella tularensis subsp. holarctica OSU18	NC_017463.1	Humans	Causative agent of tularemia	WP_011648770.1	NA	ABI61499.1	NA	NA	ABI83223.1	G93A	F
52	Francisella tularensis subsp. tularensis SCHU S4	AJ749949.2	Humans and other animals	Tularemia	CAG44738.1	NA	NA	NA	NA	CAG45415.1	G93A,	F
53	Granulibacter bethesdensis CGDNIH1	NC_008343.1	Humans	Chronic granulomatous disease	WP_011632244.1-	NA	NA	NA	NA	ABI61123.1	G	F
54	Haemophilus ducreyi 35000HP	NC_002940.2	Humans	Causative agent of chancroid	WP_010945348.1	NA	NA	NA	NA	AAP96093.1	G93A	F
55	Haemophilus influenzae R2846	NC_017452.1	Humans	Causes respiratory tract infections primarily in children	ADO96808.1	NA	NA	NA	NA	ADO96078.1	G93A	F
56	Haemophilus influenzae Rd KW20	L42023.1	Humans	Causes respiratory tract infections primarily in children	WP_005693247.1	AAC23379.1	NA	NA	NA	AAC23379.1	G93A,	F
57	Haemophilus parainfluenzae T3T1	FQ312002.1	Humans	Endocarditis in children	WP_014064828.1	WP_014065603.1	NA	NA	NA	CBW15989.1	G93A,	F
58	Haemophilus somnus 2336	NC_010519.1	Human	Pathogenic	WP_012341770.1	NA	NA	NA	NA	ACA30712.1	G93A	F
59	Helicobacter canadensis	NZ_CM000776.2	Humans	Potential human pathogen	EFR48012.1-43	WP_006656476.1	NA	NA	WP_006656476.1	WP_006655144.1	G93A	F
60	Helicobacter pylori 2017	NC_017374.1	Humans	Gastritis, gastric ulcers, duodenal ulcers and stomach cancer.	WP_000278455.1	NA	NA	NA	WP_001014507.1	ADZ49280.1	G93A,	F
61	Helicobacter pylori 2018	NC_017381.1	Humans	Gastritis, gastric ulcers, duodenal ulcers and stomach cancer.	WP_000278455.1	NA	NA	NA	WP_001014507.1	ADZ50879.1	G93A,	F
62	Helicobacter pylori 26695	NC_000915.1	Humans	Gastritis, gastric ulcers, duodenal ulcers and stomach cancer.	WP_000278421.1	NA	NA	NA	WP_001014495.1	AAD07262.1	G93A,	F
63	Helicobacter pylori 26695	NC_000915.1	Humans	Gastritis, gastric ulcers, duodenal ulcers and stomach cancer.	WP_000278421.1	NA	NA	NA	WP_001014495.1	AFV41415.1	G93A,	F
64	Helicobacter pylori 35A	NC_017360.1	Humans	Gastritis, gastric ulcers, duodenal ulcers and stomach cancer.	WP_000278424.1	NA	NA	NA	WP_001065844.1	ADU40574.1	G93A,	F
65	Helicobacter pylori 52	NC_017354.1	Humans	Gastritis, gastric ulcers, duodenal ulcers and stomach cancer.	WP_000278381.1	NA	NA	NA	WP_001065844.1	ACX98822.1	G93A,	F
66	Helicobacter pylori 83	NC_017375.1	Humans	Gastritis, gastric ulcers, duodenal ulcers and stomach cancer.	WP_000278375.1	NA	NA	NA	WP_001065841.1	AEE69853.1	G93A,	F
67	Helicobacter pylori 908	NC_017357.1	Humans	Gastritis, gastric ulcers, duodenal ulcers and stomach cancer.	WP_000278455.1	NA	NA	NA	WP_001014507.1	ADN79335.1	G93A,	F
68	Helicobacter pylori Aklavik117	NC_019560.1	Humans	Gastritis, gastric ulcers, duodenal ulcers and stomach cancer.	WP_015085723.1	NA	NA	NA	WP_001065844.1	AFX90609.1	G93A,	F
69	Helicobacter pylori B38	NC_012973.1	Humans	Gastritis, gastric ulcers, duodenal ulcers and stomach cancer.	WP_000278439.1	NA	NA	NA	WP_001016719.1	CAX28743.1	G93A,	F
70	Helicobacter pylori Cuz20	NC_017358.1	Humans	Gastritis, gastric ulcers, duodenal ulcers and stomach cancer.	WP_000278435.1	NA	NA	NA	P_001065844.1	ADO03373.1	G93A,	F
71	Helicobacter pylori ELS37	NC_017063.1	Humans	Gastritis, gastric ulcers, duodenal ulcers and stomach cancer.	WP_000278401.1	NA	NA	NA	WP_001014526.1	AFF20686.1	G93A,	F
72	Helicobacter pylori F16	NC_017368.1	Humans	Gastritis, gastric ulcers, duodenal ulcers and stomach cancer.	WP_000278368.1	NA	NA	NA	WP_001065841.1	BAJ54798.1	G93A,	F
73	Helicobacter pylori F30	NC_017365.1	Humans	Gastritis, gastric ulcers, duodenal ulcers and stomach cancer.	WP_000278380.1	NA	NA	NA	WP_001065844.1	BAJ57196.1	G93A,	F
74	Helicobacter pylori F32	NC_017366.1	Humans	Gastritis, gastric ulcers, duodenal ulcers and stomach cancer.	WP_000278376.1	NA	NA	NA	WP_001065841.1	BAJ57785.1	G93A,	F
75	Helicobacter pylori F57	NC_017367.1	Humans	Gastritis, gastric ulcers, duodenal ulcers and stomach cancer.	WP_000278372.1	NA	NA	NA	WP_001065843.1	BAJ59287.1	G93A,	F
76	Helicobacter pylori G27	NC_011333.1	Humans	Gastritis, gastric ulcers, duodenal ulcers and stomach cancer.	WP_000278382.1	NA	NA	NA	WP_001014528.1	ACI26946.1	G93A,	F
77	Helicobacter pylori Gambia94/24	NC_017371.1	Humans	Gastritis, gastric ulcers, duodenal ulcers and stomach cancer.	WP_000278430.1	NA	NA	NA	WP_001014507.1	ADU81049.1	G93A,	F
78	Helicobacter pylori HUP-B14	NC_017733.1	Humans	Gastritis, gastric ulcers, duodenal ulcers and stomach cancer.	WP_000278404.1	NA	NA	NA	WP_001014507.1	AFI06904.1	G93A,	F
79	Helicobacter pylori India7	NC_017372.1	Humans	Gastritis, gastric ulcers, duodenal ulcers and stomach cancer.	WP_000278449.1	NA	NA	NA	WP_001014511.1	ADU80427.1	G93A,	F
80	Helicobacter pylori J99	NZ_CP011330.1	Humans	Gastritis, gastric ulcers, duodenal ulcers and stomach cancer.	WP_000278459.1	NA	NA	NA	WP_001014514.1	AAD05765.1	G93A,	F
81	Helicobacter pylori Lithuania75	NC_017362.1	Humans	Gastritis, gastric ulcers, duodenal ulcers and stomach cancer.	WP_000278395.1	NA	NA	NA	WP_001014517.1	ADU82646.1	G93A,	F
82	Helicobacter pylori P12	NC_011498.1	Humans	Gastritis, gastric ulcers, duodenal ulcers and stomach cancer.	WP_000278460.1	NA	NA	NA	WP_001014507.1	ACJ07356.1	G93A,	F
83	Helicobacter pylori PeCan18	NC_017742.1	Humans	Gastritis, gastric ulcers, duodenal ulcers and stomach cancer.	WP_000278354.1	NA	NA	NA	WP_001014507.1	AFI01985.1	G93A,	F
84	Helicobacter pylori PeCan4	NC_014555.1	Humans	Gastritis, gastric ulcers, duodenal ulcers and stomach cancer.	WP_000278384.1	NA	NA	NA	WP_001014507.1	ADO06444.1	G93A,	F
85	Helicobacter pylori PuN120	NC_017378.1	Humans	Gastritis, gastric ulcers, duodenal ulcers and stomach cancer.	WP_000278385.1	NA	NA	NA	WP_001065844.1	AEN14843.1	G93A,	F
86	Helicobacter pylori PuN135	NC_017379.1	Humans	Gastritis, gastric ulcers, duodenal ulcers and stomach cancer.	WP_000278343.1	NA	NA	NA	WP_001014504.1	AEN17905.1	G93A,	F
87	Helicobacter pylori Rif1	NC_018937.1	Humans	Gastritis, gastric ulcers, duodenal ulcers and stomach cancer.	WP_000278421.1	NA	NA	NA	WP_001014495.1	AFV43009.1	G93A,	F
88	Helicobacter pylori Rif2	NC_018938.1	Humans	Gastritis, gastric ulcers, duodenal ulcers and stomach cancer.	WP_000278421.1	NA	NA	NA	WP_001014495.1	AFV44604.1	G93A,	F
89	Helicobacter pylori Sat464	NC_017359.1	Humans	Gastritis, gastric ulcers, duodenal ulcers and stomach cancer.	WP_000278438.1	NA	NA	NA	WP_001065844.1	ADO04944.1	G93A,	F
90	Helicobacter pylori Shi112	NC_017741.1	Humans	Gastritis, gastric ulcers, duodenal ulcers and stomach cancer.	WP_000278434.1	NA	NA	NA	WP_001065844.1	AFI00425.1	G93A,	F
91	Helicobacter pylori Shi169	NC_017740.1	Humans	Gastritis, gastric ulcers, duodenal ulcers and stomach cancer.	WP_000278443.1	NA	NA	NA	WP_001014507.1	AFH98898.1	G93A,	F
92	Helicobacter pylori Shi417	NC_017739.1	Humans	Gastritis, gastric ulcers, duodenal ulcers and stomach cancer.	WP_000278440.1	NA	NA	NA	WP_001065844.1	AFH97352.1	G93A,	F
93	Helicobacter pylori SJM180	NC_014560.1	Humans	Gastritis, gastric ulcers, duodenal ulcers and stomach cancer.	WP_000278426.1	NA	NA	NA	WP_001014509.1	ADO01811.1	G93A,	F
94	Helicobacter pylori SNT49	NC_017376.1	Humans	Gastritis, gastric ulcers, duodenal ulcers and stomach cancer.	WP_000278420.1	NA	NA	NA	WP_001014503.1	AEN16406.1	G93A,	F
95	Helicobacter pylori SouthAfrica7	NC_017361.1	Humans	Gastritis, gastric ulcers, duodenal ulcers and stomach cancer.	WP_000278405.1	NA	NA	NA	WP_001014494.1	ADU84220.1	G93A,	F
96	Helicobacter pylori v225d	NC_017355.1	Humans	Gastritis, gastric ulcers, duodenal ulcers and stomach cancer.	WP_000278433.1	NA	NA	NA	WP_001065844.1	ADI34305.1	G93A,	F
97	Helicobacter pylori XZ274	NC_017926.1	Humans	Gastritis, gastric ulcers, duodenal ulcers and stomach cancer.	WP_000278432.1	NA	NA	NA	WP_001065845.1	AFJ81209.1	G93A,	F
98	Kingella kingae PYKK081	AJGB01000044	Humans	Spondylodiscitis and other infections	NA	NA	NA	NA	NA	EIC13359	G93A,	F
99	Klebsiella pneumoniae subsp. pneumoniae HS11286	CP003200.1	Humans	Opportunistic pathogen that causes multiple hospital-acquired infections	NA	NA	NA	NA	NA	AEW60892.1	G	F
100	Kytococcus sedentarius DSM 20547	NC_013169.1	Nrmal flora of human skin	Implicated in pitted keratolysis, pneumonia, and other opportunistic infections	WP_012802224.1	NA	NA	NA	NA	ACV06380.1	G	F
101	Lactobacillus brevis ATCC 367	NC_008497.1	Nrmal flora of oral cavity, vagina and intestine of humans and animals	Lactic acid production	NA	NA	WP_003702985.1	WP_011667040.1	NA	ABJ64060.1	G93A,	F203H
102	Lactobacillus fermentum IFO 3956	NC_010610.1	Nrmal flora of oral cavity, vagina and intestine of humans and animals	A probiotic bacterium	NA	NA	NA	NA	NA	BAG26656.1	G93A,	F203H
103	Lactobacillus salivarius UCC118	NC_007929.1	Oral and gastrointestinal tract bacterium	Lactic acid production	NA	NA	WP_012391681.1	NA	NA	ABD99271.1	G93A,	F203H
104	Laribacter hongkongensis	NC_012559.1	Human, Gut	Pathogenic	ACO75114.1-67	NA	WP_003632577.1	NA	NA	WP_012697323.1	G93A	F
105	Legionella longbeachae NSW150	NC_013861.1	Human, Soil	Legionnaires	WP_003632541.1	WP_003633033.1	WP_003722294.1	NA	NA	CBJ11396.1	G93A	F
106	Listeria monocytogenes 08-5578	NC_013766.2	Humans	Listeriosis	NA	WP_003723876.1	NA	NA	NA	ADB67804.1	G93A	F
107	Microcystis aeruginosa NIES-843	NC_010296.1	Humans	Skin irritation and gastrointestinal problem in humans	WP_012266447.1	NA	NA	NA	NA	BAG00004.1	G93A	F203I
108	Moraxella catarrhalis BBH18	NC_014147.1	Humans	Casual agent of a variety of human respiratory infections.	WP_013107757.1	NA	NA	NA	NA	ADG61343	G	F
109	Moraxella catarrhalis_RH4	NC_014147.1	Human, Airways (Other)	Pathogenic	WP_013107757.1	NA	NA	NA	NA	WP_003657926.1	G	F
110	Mycobacterium avium 104	NC_008595.1	Environmental organism which causes infections in birds and humans	Environmental organism which causes infections in birds and humans	NA	NA	NA	NA	NA	ABK64886.1	G	F203I
111	Mycobacterium bovis BCG Pasteur 1173P2	NC_008769.1	Cattles	Causative agent of classic bovine tuberculosis	NA	NA	NA	NA	NA	CAL71533.1	G	F203Q
112	Mycobacterium kansasii ATCC 12478	NC_022663.1	Humans	Tuberculosis-like disease.	NA	NA	NA	NA	NA	AGZ53583.1	G	F203I
113	Mycobacterium leprae Br4923	NC_011896.1	Humans	Causative agent of human leprosy.	NA	NA	NA	NA	NA	CAR71901.1	G	F203M
114	Mycobacterium marinum M	NC_010612.1	Humans	Causes systemic infection in fish and skin infections in humans	NA	NA	NA	NA	NA	ACC40739.1	G	F203A
115	Mycobacterium smegmatis MC2 155	NC_008596.1	Humans	Causes opportunistic infections	NA	NA	NA	NA	NA	ABK73247.1	G	F203Q
116	Mycobacterium tuberculosis 49-02	NZ_HG813240.1	Humans	Tuberculosis	NA	NA	NA	NA	NA	CDM09778.1	G	F203Q
117	Mycobacterium tuberculosis 7199-99	NC_017524.1	Humans	Tuberculosis	NA	NA	NA	NA	NA	CCG11365.1	G	F203Q
118	Mycobacterium tuberculosis BT2	NZ_CP002882.1	Humans	Tuberculosis	NA	NA	NA	NA	NA	AHJ46385.1	G	F203Q
119	Mycobacterium tuberculosis CCDC5079	NC_021251.1	Humans	Tuberculosis	NA	NA	NA	NA	NA	AGM00014.1	G	F203Q
120	Mycobacterium tuberculosis CCDC5180	NC_017522.1	Humans	Tuberculosis	NA	NA	NA	NA	NA	AHJ54669.1	G	F203Q
121	Mycobacterium tuberculosis CDC1551	NC_002755.2	Humans	Tuberculosis	NA	NA	NA	NA	NA	AAK45796.1	G	F203Q
122	Mycobacterium tuberculosis CTRI-2	NC_017524.1	Humans	Tuberculosis	NA	NA	NA	NA	NA	AFM49886.1	G	F203Q
123	Mycobacterium tuberculosis F11	NC_009565.1	Humans	Tuberculosis	NA	NA	NA	NA	NA	ABR05856.1	G	F203Q
124	Mycobacterium tuberculosis H37Ra	NC_009525.1	Humans	Tuberculosis	NA	NA	NA	NA	NA	ABQ73238.1	G	F203Q
125	Mycobacterium tuberculosis H37Rv	NC_000962.3	Humans	Tuberculosis	NA	NA	NA	NA	NA	CCP44244.1	G	F203Q
126	Mycobacterium tuberculosis HKBS1	NZ_CP002871.1	Humans	Tuberculosis	NA	NA	NA	NA	NA	AHJ42231.1	G	F203Q
127	Mycobacterium tuberculosis KZN 1435	NC_012943.1	Humans	Tuberculosis	NA	NA	NA	NA	NA	ACT25572.1	G	F203Q
128	Mycobacterium tuberculosis KZN 4207	NC_016768.1	Humans	Tuberculosis	NA	NA	NA	NA	NA	AEB04637.1	G	F203Q
129	Mycobacterium tuberculosis KZN 605	NC_018078.1	Humans	Tuberculosis	NA	NA	NA	NA	NA	AFM49886.1	G	F203Q
130	Mycobacterium tuberculosis Erdman = ATCC 35801	NC_020559.1	Humans	Tuberculosis	NA	NA	NA	NA	NA	BAL65448.1	G	F203Q
131	Mycobacterium tuberculosis Haarlem	NC_022350.1	Humans	Tuberculosis	NA	NA	NA	NA	NA	EBA41914.1	G	F203Q
132	Mycobacterium tuberculosis KuroN	NZ_AP014573.1	Humans	Tuberculosis	NA	NA	NA	NA	NA	BAQ05475.1	G	F203Q
133	Mycobacterium ulcerans Agy99	CP000325.1	Humans	Causative agent of Buruli and Bairnsdale ulcer	NA	NA	NA	NA	NA	ABL04014.1	G	F203A
134	Ncardia farcinica IFM 10152	NC_006361.1	Humans	Opportunistic human pathogen	NA	NA	WP_011451933.1	NA	NA	BAD58324.1	G93A	F203L
135	Ncardiopsis dassonvillei subsp. dassonvillei DSM 43111	NC_014210.1	Humans	Causes an infectious mononucleosis-like disease	NA	NA	NA	NA	NA	ADH69529.1	G93A	F
136	Neisseria gonorrhoeae FA 1090	AE004969.1	Humans	Gonorrhea	AAW90012.1	NA	WP_000267247.1	NA	NA	AAW90291.1	G	F
137	Neisseria meningitidis 053442	NC_010120.1	Humans	Causes septicemia and meningitis	WP_002220428.1	NA	WP_011207039	NA	NA	ABX73947.1	G	F
138	Neisseria meningitidis MC58	AE002098.2	Humans	Septicemia and meningitis	NA	NA	NA	NA	NA	AAF40779.1	G	F
139	Neorickettsia sennetsu Miyayama	NC_007798.1	Humans	Causes an infectious mononucleosis-like disease	NA	NA	NA	NA	NA	ABD46396.1	G93A	F
140	Ochrobactrum anthropi ATCC 49188	NC_009667.1	Humans	Opportunistic infections	WP_010658199.1	NA	NA	NA	NA	ABS13266.1	G	F
141	Orientia tsutsugamushi Boryong	NC_009488.1	Humans	Causal agent of scrub typhus	NA	NA	NA	NA	NA	CAM79772.1	G93A	F
142	Pasteurella multocida subsp. multocida str. Pm70	AE004439.1	Humans, swine and poultry	Opportunistic pathogen	AAK03216.1	NA	NA	NA	NA	AAK02266.1	G93A,	F
143	Photorhabdus asymbiotica	NC_012962.1	Humans	Wound and blood infections	WP_015835518.1	NA	NA	NA	NA	CAQ84034.1	G	F
144	Prevotella	CP003666.1	Humans	Anaerobic infections of the respiratory tract.	NA	NA	WP_015365243.1	NA	NA	WP_004342023	G	F203I
145	Prevotella intermedia 17	CP003503.1	Humans	Periodontal disease and gingivitis	WP_014710399.1	NA	NA	NA	NA	AFJ07987.1	G	F203M
146	Propionibacterium acnes 266	NC_017534.1	Humans	Acne causing bacterium	NA	NA	NA	NA	NA	AEE72777.1	G	F
147	Propionibacterium acnes 6609	NC_017535.1	Humans	Acne causing bacterium	NA	NA	NA	NA	NA	AEH29861.1	G	F
148	Propionibacterium acnes ATCC 11828	NC_017550.1	Humans	Acne causing bacterium	NA	NA	NA	NA	NA	AER04663.1	G	F
149	Propionibacterium acnes C1	NC_018707.1	Humans	Acne causing bacterium	NA	NA	NA	NA	NA	AFU41365.1	G	F
150	Propionibacterium acnes hdn-1	NZ_CP006032.1	Humans	Acne causing bacterium	NA	NA	NA	NA	NA	AID36206.1	G	F
151	Propionibacterium acnes HL096PA1	NC_021085.1	Humans	Acne causing bacterium	NA	NA	NA	NA	NA	AGJ79495.1	G	F
152	Propionibacterium acnes KPA171202	AE017283.1	Humans	Acne causing bacterium	NA	NA	NA	NA	NA	AAT83279.1	G	F203A
153	Propionibacterium acnes SK137	NC_014039.1	Humans	Acne causing bacterium	NA	NA	NA	NA	NA	ADD99047.1	G	F
154	Propionibacterium acnes TypeIA2 P.acn17	NC_016512.1	Humans	Acne causing bacterium	NA	NA	NA	NA	NA	AEW81847.1	G	F
155	Propionibacterium acnes TypeIA2 P.acn31	NC_016511.1	Humans	Acne causing bacterium	NA	NA	NA	NA	NA	AEW84112.1	G	F
156	Propionibacterium acnes TypeIA2 P.acn33	NC_016516.1	Humans	Acne causing bacterium	NA	NA	NA	NA	NA	AEW79603.1	G	F
157	Propionibacterium avidum 44067	CP005287.1	Humans	Implicated in splenic abscess perianal abscess, bilateral breast abscess and even from osteomyelitis	NA	NA	WP_012796889.1	NA	NA	AGJ77278.1	G93A,	F203A
158	Propionibacterium granulosum DSM 20700	AOST01	Humans	Prosthetic joint infection	NA	NA	NA	NA	NA	ERF58481.1	G93A,	F203A
159	Proteus mirabilis HI4320	NC_010554.1	Humans	May cause infection or stones in kidney	WP_004245072.1	NA	NA	NA	NA	CAR42928.1	G	F
160	Pseudomonas aeruginosa PAO1	AE004091.2	Humans	Opportunistic pathogen	AAG03546.1	NA	WP_011276298.1	WP_003102929.1	NA	AAG05195.1	G	F
161	Ralstonia pickettii 12D	NC_012856.1	Humans	Nosocomial pathogen	WP_015856130.1	NA	NA	NA	NA	ACS62399.1	G	F
162	Rhodococcus equi 103S	FN563149.1	Humans and Animal pathogen	Facultative intracellular pathoge, mostly in immunocompromised patients	NA	NA	ABO12911.2	NA	NA	CBH48300.1	G93A,	F203D
163	Rickettsia africae ESF-5	NC_012634.1	Humans	Obligate intracellular pathogens.	NA	NA	NA	NA	NA	ACP53388.1	G93A	F
164	Rickettsia conorii Malish 7	NC_003103.1	Humans	Pathogenic	NA	NA	NA	NA	NA	AAL03032.1	G93A	F
165	Rickettsia peacockii Rustic	CP001228.1	Humans	Pathogenic	NA	NA	NA	NA	NA	ACR47833.1	G93A	F
166	Rickettsia prowazekii Rp22	NC_017560.1	Humans	Causative agent of typhus	NA	NA	NA	NA	NA	ADE29886.1	G93A	F
167	Rickettsia rickettsii Iowa	NC_010263.3	Humans	Pathogenic	NA	NA	NA	NA	NA	ABY72456.1	G93A	F
168	Saccharomonospora viridis DSM 43017	NC_013159.1	Humans	Pneumonia causing bacterium	NA	NA	NA	NA	NA	ACU97241.1	G93A	F
169	Salmonella enterica subsp. enterica serovar Typhimurium LT2	AE006468.1	Humans	Enteric infections (food poisoning)	AAL19429.1	NA	NA	NA	NA	AAL20618.1	G	F
170	Shigella boydii Sb227	CP000036.1	Humans	Dysentery	ABB65074.1	NA	NA	NA	NA	ABB66374.1	G	F
171	Shigella dysenteriae Sd197	CP000034.1	Humans	Bacillary dysentery	ABB60665.1"	NA	NA	NA	NA	ABB61513.1	G	F
172	Shigella flexneri 2a 301	AE005674.2	Humans	Enteric disease	AANA42062.1	NA	WP_010706865.1	NA	NA	AAN42904.1	G	F
173	Shigella sonnei Ss046	CP000038.1	Humans	Dysentery	AAZ87225.1	NA	NA	NA	NA	AAZ88526.1	G	F
174	Staphylococcus aureus subsp. aureus NCTC 8325	CP000253.1	Humans	Opportunistic and nosocomial infections	NA	NA	NA	NA	NA	ABD30072.1	G93A,	F
175	Staphylococcus epidermidis ATCC 12228	AE015929.1	Humans	Common skin bacterium, can led to nosocomial (hospital-acquired) infections	NA	NA	WP_003086306.1	NA	NA	AAO04309.1	G93A,	F
176	Staphylococcus epidermidis PM221	NZ_HG813242.1	Human Pathogen	Common skin bacterium, can led to nosocomial (hospital-acquired) infections	WP_001829753.1	NA	WP_010706865.1	NA	NA	CDM13251.1	G93A,	F
177	Staphylococcus epidermidis RP62A	NC_002976.3	Humans	Common skin bacterium, can led to nosocomial (hospital-acquired) infections	WP_001829753.1	WP_001829254.1	NA	NA	NA	AAW54018.1	G93A,	F
178	Staphylococcus haemolyticus JCSC1435	AP006716.1	Humans	Opportunistic infections	BAE04100.1	NA	WP_011303536.1	NA	NA	BAE05256.1	G93A,	F
179	Staphylococcus lugdunensis HKU09-01	NC_013893.1	Humans	Skin and soft tissue infections, catheter-related bacteremia, native valve endocardititis and osteomyelitis	NA	NA	NA	NA	NA	ADC87946.1	G93A	F
180	Staphylococcus saprophyticus subsp. saprophyticus ATCC 15305	AP008934.1	Humans and other mammals	Urinary tract infections	NA	NA	NA	NA	NA	BAE18919.1	G93A,	F203L
181	Staphylococcus warneri SG1	CP003668.1	Humans	Opportunistic pathogen in immunocompromised patients.	AGC89975.1	NA	NA	NA	NA	AGC91061.1	G93A,	F
182	Staphylococcus xylosus	CP007208.1	Humans and Animal pathogen	Opportunistic infections	NA	NA	WP_005515564.1	NA	NA	AID00981.1	G93A,	F
183	Thermobifida fusca YX	NC_007333.1	Humans	Pathogenic	NA	NA	NA	NA	NA	AAZ55875.1	G	F
