# Supplementary material for: Distribution of triclosan-resistant genes in major pathogenic microorganisms revealed by metagenome and genome-wide analysis
Source: PLoS One. 2018 Feb 8;13(2):e0192277. doi: 10.1371/journal.pone.0192277 (PMC5805296; doi:10.1371/journal.pone.0192277)
Supplement: S5 Table — (XLSX) [file pone.0192277.s006.xlsx]

## Sheet: S5 Table
S5 Table: Details of the genome wide analysis of the Plant pathogens for TCS resistance determinants. BLAST analysis were performed agianst TRG database to search for TCS resistance determinants. FabI was additionally screened for TCS resistance associated substitutions. The presence of the TCS resistance determinants is designated by corresponding accession number, whereas its absence by NA (Not…
							Presence/absence of TCS resistance associated substitutions
S No	Organism/ Genome-name	Genome Accession number	AcrB	FabL	FabK	FabV	FabI	FabI G93 substitutions	FabI F203 substitutions
1	Acidovorax avenae subsp. avenae ATCC 19860	CP002521.1	WP_013595433.1	NA	NA	WP_015877970.1	WP_013595498.1	G	F
2	Acidovorax citrulli	JXDJ01	WP_046060259.1	NA	NA	NA	WP_011795174.1	G93-A,	F
3	Acidovorax citrulli	JYHM01	WP_048857577.1	NA	NA	NA	WP_011795174.1	G93-A,	F
4	Acidovorax citrulli AAC00-1	CP000512.1	WP_011795231.1	NA	WP_011793456.1	NA	WP_011795174.1	G93-A,	F
5	Agrobacterium radiobacter K84	CP000628.1,	WP_012651794.1	NA	WP_012651873.1	NA	WP_007703652.1	G93-A,	F
6	Agrobacterium tumefaciens	CP011246.1	WP_015917678.1	NA	NA	NA	WP_042618164.1	G93-A,	F
7	Agrobacterium tumefaciens LBA4213 (Ach5)	CP007225.1	WP_038491563.1	NA	NA	NA	WP_003514436.1	G	F-A
8	Burkholderia gladioli	CP009323.1	WP_036051354.1	NA	NA	NA	NA	NA	NA
9	Burkholderia gladioli	JRGO01	WP_036033298.1	NA	NA	NA	NA	NA	NA
10	Burkholderia gladioli BSR3	CP002599.1	WP_013696504.1	NA	NA	WP_013691480.1	NA	NA	NA
11	Burkholderia glumae BGR1	CP001503.2	WP_012733014.1	NA	NA	WP_015877970.1	NA	NA	NA
12	Burkholderia glumae LMG 2196 = ATCC 33617	CP009435.1	WP_012733014.1	NA	NA	WP_015877970.1	NA	NA	NA
13	Clavibacter michiganensis	HE614873.1	NA	NA	NA	NA	NA	NA	NA
14	Clavibacter michiganensis subsp. michiganensis NCPPB 382	AM711867.1	NA	NA	WP_012651873.1	NA	NA	NA	NA
15	Clavibacter michiganensis subsp. sepedonicus	AM849034.1	NA	NA	NA	NA	NA	NA	NA
16	Dickeya dadantii 3937	CP002038.1	WP_013316873.1	NA	NA	WP_010894301.1	WP_013318299.1	G	F
17	Dickeya dadantii Ech586	CP001836.1	WP_012883777.1	NA	NA	WP_011097910.1	WP_012884394.1	G	F
18	Dickeya dadantii Ech703	CP001654.1	ACS86894.1	NA	NA	NA	ACS85510.1	G93-A,	F
19	Dickeya dadantii NCPPB 898	CM001976.1	WP_013316873.1	NA	NA	NA	WP_038911371.1	G93-A,	F
20	Dickeya dadantii subsp. dieffenbachiae NCPPB 2976	CM001978.1	WP_038922045.1	NA	NA	NA	WP_019845788.1	G93-A,	F
21	Dickeya solani IPO 2222	CM001859.1	WP_022632578.1	NA	NA	NA	WP_013318299.1	G93-A,	F
22	Erwinia amylovora ATCC 49946	FN666575.1	WP_004161886.1	NA	NA	WP_031420554.1	NA	NA	NA
23	Erwinia amylovora CFBP1430	FN434113.1	WP_004156353.1	NA	NA	WP_015462722.1	NA	NA	NA
24	Pectobacterium carotovorum subsp. brasiliense	JUJE01	WP_048257330.1	NA	NA	NA	WP_015840562.1	G93-A,	F
25	Pectobacterium carotovorum subsp. brasiliensis PBR1692	ABVX01	WP_010286204.1	NA	NA	NA	WP_010276729.1	G93-A,	F
26	Pectobacterium carotovorum subsp. carotovorum PC1	CP001657.1	WP_015839362.1	NA	NA	NA	WP_015840562.1	G93-A,	F
27	Pectobacterium carotovorum subsp. carotovorum PC1	CP001657.1	WP_015839362.1	NA	NA	NA	WP_015840562.1	G93-A,	F
28	Pectobacterium carotovorum subsp. carotovorum PCC21	CP003776.1	WP_014914543.1	NA	NA	NA	WP_010276729.1	G93-A,	F
29	Pectobacterium carotovorum subsp. carotovorum PCC21	CP001657.1	WP_014914543.1	NA	NA	NA	WP_010276729.1	G93-A,	F
30	Pectobacterium carotovorum subsp. carotovorum WPP14	ABVY01	WP_010303023.1	NA	NA	NA	WP_010276729.1	G93-A,	F
31	Ralstonia solanacearum CFBP2957	FP885897.1	WP_013208598.1	NA	WP_013207666.1	NA	WP_013208354.1	G93-A,	F
32	Ralstonia solanacearum FQY_4	CP004012.1	WP_043898107.1	NA	NA	NA	WP_011001122.1	G	F
33	Ralstonia solanacearum GMI1000	AL646052.1	WP_043876943.1	NA	NA	NA	WP_011001122.1	G	F
34	Ralstonia solanacearum Po82	CP002819.1	WP_014618903.1	NA	WP_043912852.1	NA	WP_014619446.1	G93-A,	F
35	Ralstonia solanacearum PSI07	FP885906.2	WP_013213970.1	NA	NA	NA	WP_013210398.1	G93-A,	F
36	Rhizobium rhizogenes NBRC 13257	BAYX01	GAJ93354.1	NA	NA	WP_015877970.1	WP_007703652.1	G	F
37	Streptomyces scabiei	JPPX01	NA	NA	WP_013207666.1	NA	WP_037691250.1	G	F
38	Streptomyces scabiei	LBNJ01	NA	NA	NA	NA	WP_013004673.1	G	F
39	Streptomyces scabiei 87.22	FN554889.1	NA	NA	WP_043912852.1	NA	WP_013004673.1	G	F
40	Xanthomonas campestris pv. campestris 8004	CP000050.1	WP_019238036.1	NA	NA	WP_011035373.1	NA	NA	NA
41	Xanthomonas campestris pv. campestris ATCC 33913	AE008922.1	WP_011038869.1	NA	NA	WP_011035373.1	NA	NA	NA
42	Xanthomonas oryzae pv. oryzae KACC 10331	AE013598.1	WP_011259579.1	NA	NA	WP_011257028.1	NA	NA	NA
43	Xanthomonas oryzae pv. oryzae MAFF 311018	AP008229.1	WP_011408934.1	NA	NA	WP_011407173.1	NA	NA	NA
44	Xanthomonas oryzae pv. oryzae PXO86	CP007166.1	WP_044756728.1	NA	NA	WP_011257028.1	NA	NA	NA
45	Xanthomonas oryzae pv. oryzae PXO99A	CP000967.2	WP_012443930.1	NA	NA	WP_012443565.1	NA	NA	NA
46	Xanthomonas oryzae pv. oryzicola BLS256	CP003057.2	WP_014501749.1	NA	NA	WP_014501394.1	NA	NA	NA
47	Xylella fastidiosa 9a5c	AE003849.1	WP_042463391.1	NA	NA	WP_004157528.1	NA	NA	NA
48	Xylella fastidiosa Temecula1	AE009442.1	WP_012382675.1	NA	NA	WP_004157528.1	NA	NA	NA
