# Supplementary material for: Distribution of triclosan-resistant genes in major pathogenic microorganisms revealed by metagenome and genome-wide analysis
Source: PLoS One. 2018 Feb 8;13(2):e0192277. doi: 10.1371/journal.pone.0192277 (PMC5805296; doi:10.1371/journal.pone.0192277)
Supplement: S6 Table — (XLSX) [file pone.0192277.s007.xlsx]

## Sheet:  S6 Table
S6 Table: Details of the constructed TRG database used for genome wide analysis of the of pathogenic bacteria. BLAST analysis were performed agianst this database to search for TCS resistance determinants.
Identifier	Description	ENR accession Number	Length (bp)	Gene Name
ENFabI	Prototypic FabI ENR of Escherichia coli K-12 substr. MG1655	NP_415804.1	810	FabI
ENFabKst_pne	Prototypic FabK ENR of Streptococcus pneumoniae R6	NP_357973.1	1002	FabK
ENFABL_bas_sub	Prototypic FabL ENR of Bacillus subtilis subsp. subtilis 168	NP_388745.1	774	FabL
ENFabV_Vib_Albensis	Prototypic FabV ENR of Vibrio cholerae O1 biovar El Tor N16961	NP_233170.1	1239	FabV
ENpR-2-2	Metagenomic 7-α-HSDH ENR homologue	AOO54602.1	774	m7-α-HSDH
AcrB-Eco	AcrB efflux pump subunit from Escherichia coli	AAC73564.1	3147	AcrB
