# Supplementary material for: Distribution of triclosan-resistant genes in major pathogenic microorganisms revealed by metagenome and genome-wide analysis
Source: PLoS One. 2018 Feb 8;13(2):e0192277. doi: 10.1371/journal.pone.0192277 (PMC5805296; doi:10.1371/journal.pone.0192277)
Supplement: S7 Table — (XLSX) [file pone.0192277.s008.xlsx]

## Sheet: S7 Table
S7 Table: Rationale for selecting AcrB as a representative of TCS resistant (TCSR) efflux pump protein homologue.
Microorganism	Efflux system	accession number	Identity to AcrB of TRG (%)	Reference
Pseudomonas aeruginosa	MexB	2V50_A	0.7	(1, 2)
Serratia marcescens	SdeXY	BAC77251.1	81	3
Stenotrophomonas maltophilia	smeDEF	CAC14595.1	64	4
Campylobacter jejuni	cmeABC	YP_002343803.1	42	5
Staphylococcus enterica serovar Typhimurium	AcrAB-TolC	WP_054172721.1	94	6
References
1. Chuanchuen R, Karkhoff-Schweizer RR, Schweizer HP. High-level triclosan resistance in Pseudomonas aeruginosa is solely a result of efflux. Am J Infect Control. 2003;31: 124-7.
2. Sennhauser G, Bukowska MA, Briand C, Grütter MG. Crystal structure of the multidrug exporter MexB from Pseudomonas aeruginosa. J Mol Biol. 2009;389: 134-45.
3. Chen J, Kuroda T, Huda, MN, Mizushima T, Tsuchiya T. An RND-type multidrug efflux pump SdeXY from Serratia marcescens. J Antimicrob Chemother. 2003;52: 176-9.
4. Alonso A, Martínez JL. Cloning and characterization of SmeDEF, a novel multidrug efflux pump from Stenotrophomonas maltophilia. Antimicrob Agents Chemother. 2000;44: 3079-86.
5. Pumbwe L, Piddock LJ. Identification and molecular characterisation of CmeB, a Campylobacter jejuni multidrug efflux pump. FEMS Microbiol Lett. 2002;206:185-189.
6. Webber MA, Randall LP, Cooles S, Woodward MJ, Piddock LJ. Triclosan resistance in Salmonella enterica serovar Typhimurium. J Antimicrob Chemother. 2008; 62: 83-91.
