# Supplementary material for: Distribution of triclosan-resistant genes in major pathogenic microorganisms revealed by metagenome and genome-wide analysis
Source: PLoS One. 2018 Feb 8;13(2):e0192277. doi: 10.1371/journal.pone.0192277 (PMC5805296; doi:10.1371/journal.pone.0192277)
Supplement: S9 Table — (XLSX) [file pone.0192277.s010.xlsx]

## Sheet: S9 Table
S9 Table: Candidate genera from ICS and AS samples determined by Miseq sequence analysis (OTU count)
Representative Genera	AS1	AS2	ICS1	ICS2
A17	0	9	0	0
Acetobacterium	1	6	0	0
Acidaminobacter	73	32	0	0
Acidocella	0	4	0	0
Acidovorax	16	86	0	0
Acinetobacter	1	4	0	0
Adhaeribacter	16	54	0	32
Aeromicrobium	1	9	0	0
Afipia	116	19	0	0
Agrobacterium	3	23	0	0
Alicycliphilus	9	0	0	0
Alicyclobacillus	3	32	0	0
Altererythrobacter	1	0	3	19
Aminobacter	8	39	0	0
Anabaena	0	6	0	0
Anaerolinea	24	55	1	38
Anaeromyxobacter	2	3	0	0
Anaerovorax	15	0	4	52
Aquabacterium	8	0	0	0
Aquicella	10	54	0	0
Arcobacter	3	63	251	4374
Arenimonas	3	10	0	6
Arthrobacter	4	1	0	0
Arthrospira	20	32	0	0
Azospirillum	0	5	0	0
B-42	4	0	0	0
Bacillus	8	33	4	66
Bacteroides	0	1	1	1
Balneimonas	6	10	0	9
Bdellovibrio	13	167	0	33
Bellilinea	0	8	0	0
Bosea	0	9	0	0
Bradyrhizobium	3	3	0	0
C1_B004	0	16	0	0
Caldilinea	0	28	0	4
Caloramator	8	8	2	11
Candidatus Koribacter	23	144	0	93
Candidatus Protochlamydia	2	31	0	0
Candidatus Rhabdochlamydia	8	5	9	8
Candidatus Solibacter	8	28	594	4810
Candidatus Xiphinematobacter	0	7	0	0
Cellulomonas	16	23	0	54
Chthoniobacter	18	3	0	0
Cloacibacterium	0	6	0	0
Clostridium	192	734	246	2829
Coprococcus	19	0	7	43
Crenothrix	0	4	0	0
Crocinitomix	0	0	0	4
Cylindrospermopsis	21	1	0	0
Cytophaga	18	26	4	27
Dechloromonas	4	19	0	9
Desulfobacca	0	21	0	0
Desulfobulbus	0	22	0	0
Desulfococcus	0	8	0	6
Desulfomicrobium	7	9	0	0
Desulfomonile	0	3	0	0
Desulforhopalus	1	3	0	0
Desulfosporosinus	23	173	0	29
Devosia	10	230	2	52
Dyadobacter	14	13	0	0
Dyella	179	309	0	1
Edaphobacter	0	0	0	11
Elizabethkingia	5	1	0	0
Erythromicrobium	0	5	1	23
Exiguobacterium	0	0	0	4
Faecalibacterium	6	1	0	9
Fimbriimonas	11	14	1	4
Flavihumibacter	29	36	11	137
Flavisolibacter	14	37	0	0
Flavobacterium	274	143	0	3
Fluviicola	14	7	0	0
Fusibacter	111	14	8	163
Gallionella	0	5	8	5
Gemmata	59	470	7	54
Gemmatimonas	33	1	1	25
Geobacter	3	40	0	1
Geothrix	0	24	0	3
GOUTA19	0	6	0	0
Gracilibacter	105	25	0	0
Haliscomenobacter	2	21	0	0
Halomonas	9	1	0	0
HB2-32-21	2	46	0	0
Hydrogenophaga	11	12	0	0
Hyphomicrobium	3	50	0	39
Hyphomonas	0	3	0	0
Iamia	6	0	0	0
Janthinobacterium	15	22	1	54
Kaistobacter	63	102	42	213
KD1-23	0	3	0	0
Lacibacter	11	3	0	0
LCP-6	3	22	0	0
Legionella	0	37	3	3
Leptolyngbya	106	50	30	178
Luteimonas	0	0	4	44
Luteolibacter	9	75	58	622
Lutibacterium	9	6	1	0
Lysinibacillus	1	3	0	0
Lysobacter	1	78	1	0
Magnetospirillum	2	3	0	4
Mesorhizobium	3	28	1	8
Methylibium	10	0	0	4
Methylobacterium	1	13	0	0
Methylomicrobium	2	7	0	0
Methylosinus	0	33	0	0
Methylotenera	1	0	0	2
Methyloversatilis	0	4	0	0
Methylovirgula	0	0	2	73
Microbacterium	0	0	0	25
Microbispora	3	0	0	0
Microlunatus	1	5	0	0
Micromonospora	2	5	0	0
MSBL3	0	15	0	0
Mycobacterium	19	13	74	459
Mycoplana	30	7	21	238
Myxococcus	21	0	0	0
Nannocystis	0	6	0	7
Nevskia	18	1	0	0
Nitrosovibrio	1	11	0	0
Nitrospira	69	24	3	30
Nocardia	0	15	0	0
Nocardioides	16	4	4	2
Nodosilinea	5	2	0	0
Novispirillum	0	0	3	4
Novosphingobium	0	23	0	48
Opitutus	3	7	0	0
Oxobacter	27	68	0	28
Paenisporosarcina	0	19	0	0
Paludibacter	2	0	95	1175
Pandoraea	0	0	0	6
Parachlamydia	28	88	0	7
Paracoccus	1	8	19	234
Parvibaculum	8	33	0	0
Paucimonas	0	3	0	0
Paulinella	0	0	2	1
Peredibacter	9	24	2	22
Perlucidibaca	1	56	22	81
Phenylobacterium	97	49	36	190
Phormidium	4	3	0	0
Pirellula	399	109	0	6
Planctomyces	44	149	15	95
Planomicrobium	7	2	0	1
Pleomorphomonas	0	8	0	0
Plesiocystis	0	13	0	0
Polaromonas	1	174	3	4
Pontibacter	0	9	0	0
Prevotella	0	21	0	0
Propionicimonas	3	8	0	0
Propionivibrio	1	2	0	7
Prosthecobacter	0	39	0	3
Proteiniclasticum	0	1	138	1278
PSB-M-3	11	12	0	0
Pseudomonas	26	187	11	170
Pseudoxanthomonas	2	1	0	0
R18-435	0	0	0	8
Ramlibacter	5	0	0	0
Rhizobium	0	0	0	3
Rhodanobacter	2	83	35	127
Rhodobacter	97	48	0	49
Rhodococcus	3	0	0	0
Rhodoferax	3	3	10	37
Rhodoplanes	40	114	31	57
Roseomonas	13	15	0	0
Rubellimicrobium	18	11	2	11
Rubrivivax	19	49	0	10
Salinibacterium	0	0	3	3
Sandaracinobacter	0	13	0	0
Sedimentibacter	14	7	0	0
Sediminibacterium	0	118	0	0
Segetibacter	0	30	0	0
Serpens	0	4	0	0
SHD-14	2	5	0	0
SHD-231	4	26	2	15
Simplicispira	1	7	0	0
Skermanella	0	3	0	0
SMB53	7	21	0	0
Sphingobium	3	0	0	4
Sphingomonas	14	112	0	57
Sphingopyxis	3	5	0	0
Spirosoma	2	0	0	3
Sporichthya	0	3	0	0
Sporobacter	0	3	0	0
Sporosarcina	0	6	0	0
Steroidobacter	4	1	0	0
Streptomyces	34	14	0	0
Sulfuricurvum	0	17	0	0
Sulfuritalea	8	7	0	1
Sulfurospirillum	0	4	0	0
Synechococcus	2	8	0	0
Tatlockia	5	0	0	0
Telmatospirillum	7	7	0	0
Tepidibacter	0	6	0	0
Terracoccus	3	0	7	13
Thermomonas	47	34	0	7
Thiobacillus	7	119	3	40
Toxopsis	0	4	0	0
Treponema	0	0	0	11
Turicibacter	0	0	0	25
Variovorax	3	9	0	0
Verrucomicrobium	53	31	1	42
Yonghaparkia	3	0	0	0
Zymomonas	0	12	0	0
Genus not assigned	8572	8612	9142	682
