# Supplementary material for: Distribution of triclosan-resistant genes in major pathogenic microorganisms revealed by metagenome and genome-wide analysis
Source: PLoS One. 2018 Feb 8;13(2):e0192277. doi: 10.1371/journal.pone.0192277 (PMC5805296; doi:10.1371/journal.pone.0192277)
Supplement: S10 Table — (XLSX) [file pone.0192277.s011.xlsx]

## Sheet: S10 Table
S10 Table: Bacterial genera that carried human and plant pathogenic bacteria and were present in Elsukdo AS and Sasang ICS are highlighted in bold dark red.
Representative Genera	Pathogenic candidate genera	Presence or absence of potential pathogenic generas in ICS and AS candidate genera
Phenylobacterium	Bacillus	FALSE
Clostridium	Neisseria	FALSE
Pirellula	Staphylococcus	FALSE
Cylindrospermopsis	Salmonella	FALSE
Aquicella	Shigella	FALSE
Gemmatimonas	Enterococcus	FALSE
Planctomyces	Kingella	FALSE
Desulfosporosinus	Prevotella	FALSE
Geobacter	Pseudomonas	FALSE
Lysinibacillus	Rhodococcus	FALSE
Kaistobacter	Acinetobacter	FALSE
Novosphingobium	Pasteurella	FALSE
Sphingomonas	Bartonella	FALSE
Rhodanobacter	Klebsiella	FALSE
Oxobacter	Francisella	FALSE
Cytophaga	Burkholderia	FALSE
Acidovorax	Aggregatibacter	TRUE
Hyphomicrobium	Propionibacterium	FALSE
Rhodoferax	Capnocytophaga	FALSE
Parachlamydia	Haemophilus	FALSE
Methylobacterium	Lactobacillus	FALSE
Synechococcus	Moraxella	FALSE
Nodosilinea	Kytococcus	FALSE
Propionicimonas	Mycobacterium	FALSE
Gemmata	Helicobacter	FALSE
Rhodoplanes	Campylobacter	FALSE
Methyloversatilis	Anaplasma	FALSE
Propionivibrio	Arcobacter	FALSE
Bellilinea	Bacteroides	FALSE
Mycobacterium	Bordetella	TRUE
Sulfuritalea	Brucella	FALSE
Bacillus	Chromobacterium	TRUE
Faecalibacterium	Citrobacter	FALSE
Edaphobacter	Cronobacter	FALSE
Gallionella	Ehrlichia	FALSE
MSBL3	Enterobacter	FALSE
Luteolibacter	Escherichia	FALSE
Candidatus Solibacter	Granulibacter	FALSE
Balneimonas	Laribacter	FALSE
Gracilibacter	Legionella	FALSE
Leptolyngbya	Listeria	FALSE
Verrucomicrobium	Microcystis	FALSE
Terracoccus	Moraxella_catarrhalis_RH4	FALSE
Flavisolibacter	Neorickettsia	FALSE
Candidatus Koribacter	Nocardia	FALSE
Nevskia	Nocardiopsis	FALSE
Bdellovibrio	Orientia	FALSE
Desulfobulbus	Ochrobactrum	FALSE
Legionella	Photorhabdus	TRUE
Skermanella	Proteus	FALSE
Hydrogenophaga	Ralstonia	FALSE
Chthoniobacter	Rickettsia	FALSE
Telmatospirillum	Saccharomonospora	FALSE
Rhizobium	Thermobifida	FALSE
Treponema	Agrobacterium	FALSE
LCP-6	Dickeya	FALSE
Dechloromonas	Pectobacterium	FALSE
Fusibacter	Acidovorax	FALSE
Methylibium	Streptomyces	FALSE
Peredibacter		FALSE
Thermomonas		FALSE
Lutibacterium		FALSE
Caldilinea		FALSE
Anaerolinea		FALSE
Cellulomonas		FALSE
Geothrix		FALSE
Rhodobacter		FALSE
Nannocystis		FALSE
Desulfococcus		FALSE
Thiobacillus		FALSE
Methylovirgula		FALSE
Candidatus Rhabdochlamydia		FALSE
GOUTA19		FALSE
Alicyclobacillus		FALSE
Simplicispira		FALSE
Zymomonas		FALSE
Fluviicola		FALSE
Paenisporosarcina		FALSE
Acidaminobacter		FALSE
Devosia		FALSE
Perlucidibaca		FALSE
Prosthecobacter		FALSE
Sporobacter		FALSE
Rubrivivax		FALSE
Polaromonas		FALSE
Variovorax		FALSE
Fimbriimonas		FALSE
Desulforhopalus		FALSE
Pseudomonas		TRUE
Rubellimicrobium		FALSE
Prevotella		TRUE
Arcobacter		TRUE
Paludibacter		FALSE
Methylosinus		FALSE
SMB53		FALSE
Microlunatus		FALSE
Sphingopyxis		FALSE
Sporosarcina		FALSE
Sphingobium		FALSE
Rhodococcus		TRUE
Mesorhizobium		FALSE
Arenimonas		FALSE
Novispirillum		FALSE
Lysobacter		FALSE
Adhaeribacter		FALSE
Coprococcus		FALSE
Mycoplana		FALSE
Dyella		FALSE
Proteiniclasticum		FALSE
Crocinitomix		FALSE
Altererythrobacter		FALSE
Sedimentibacter		FALSE
Aquabacterium		FALSE
Arthrobacter		FALSE
Methylomicrobium		FALSE
Janthinobacterium		FALSE
Nitrospira		FALSE
Bosea		FALSE
Plesiocystis		FALSE
Halomonas		FALSE
Planomicrobium		FALSE
Flavobacterium		FALSE
Opitutus		FALSE
Flavihumibacter		FALSE
Nocardioides		FALSE
Nocardia		TRUE
Ramlibacter		FALSE
R18-435		FALSE
Phormidium		FALSE
Acidocella		FALSE
Desulfomonile		FALSE
Aeromicrobium		FALSE
Aminobacter		FALSE
Paucimonas		FALSE
B-42		FALSE
Spirosoma		FALSE
Caloramator		FALSE
Magnetospirillum		FALSE
Anaeromyxobacter		FALSE
Tepidibacter		FALSE
Microbispora		FALSE
Pleomorphomonas		FALSE
Candidatus Protochlamydia		FALSE
Agrobacterium		TRUE
Acetobacterium		FALSE
SHD-14		FALSE
Azospirillum		FALSE
Dyadobacter		FALSE
Bradyrhizobium		FALSE
Alicycliphilus		FALSE
Pseudoxanthomonas		FALSE
Streptomyces		TRUE
SHD-231		FALSE
Microbacterium		FALSE
Acinetobacter		TRUE
Segetibacter		FALSE
Lacibacter		FALSE
Paulinella		FALSE
Micromonospora		FALSE
PSB-M-3		FALSE
Turicibacter		FALSE
Sediminibacterium		FALSE
Anabaena		FALSE
C1_B004		FALSE
Tatlockia		FALSE
Crenothrix		FALSE
Desulfobacca		FALSE
Sporichthya		FALSE
Hyphomonas		FALSE
Elizabethkingia		FALSE
Parvibaculum		FALSE
Steroidobacter		FALSE
Sandaracinobacter		FALSE
Nitrosovibrio		FALSE
Roseomonas		FALSE
Toxopsis		FALSE
Cloacibacterium		FALSE
Arthrospira		FALSE
Salinibacterium		FALSE
Paracoccus		FALSE
HB2-32-21		FALSE
Anaerovorax		FALSE
A17		FALSE
Myxococcus		FALSE
Methylotenera		FALSE
Iamia		FALSE
Sulfurospirillum		FALSE
Pandoraea		FALSE
Exiguobacterium		FALSE
Afipia		FALSE
Erythromicrobium		FALSE
Candidatus Xiphinematobacter		FALSE
Haliscomenobacter		FALSE
Pontibacter		FALSE
Luteimonas		FALSE
Sulfuricurvum		FALSE
Serpens		FALSE
Desulfomicrobium		FALSE
Bacteroides		TRUE
Yonghaparkia		FALSE
KD1-23		FALSE
