# Supplementary material for: Distribution of triclosan-resistant genes in major pathogenic microorganisms revealed by metagenome and genome-wide analysis
Source: PLoS One. 2018 Feb 8;13(2):e0192277. doi: 10.1371/journal.pone.0192277 (PMC5805296; doi:10.1371/journal.pone.0192277)
Supplement: S11 Table — (XLSX) [file pone.0192277.s012.xlsx]

## Sheet: S11 Table
S11 Table: Relative abundance of bacterial genera in AS and ICS. Genera that potentially carry human and plant pathogenic bacteria are highlighted in bold dark red. Except Candidatus all other genera highlighted in bold dark red potentially carry pathogenic bacteria
Relative abundace in AS (OTU count)									Relative abundace in ICS (OTU count)
	AS1	AS2	Sum AS							ICS1	ICS2	SUM ICS
Clostridium	192	734	926						Candidatus Solibacter	594	4810	5404
Gemmata	59	470	529						Arcobacter	251	4374	4625
Pirellula	399	109	508						Clostridium	246	2829	3075
Dyella	179	309	488						Proteiniclasticum	138	1278	1416
Flavobacterium	274	143	417						Paludibacter	95	1175	1270
Devosia	10	230	240						Luteolibacter	58	622	680
Pseudomonas	26	187	213						Mycobacterium	74	459	533
Desulfosporosinus	23	173	196						Mycoplana	21	238	259
Planctomyces	44	149	193						Kaistobacter	42	213	255
Bdellovibrio	13	167	180						Paracoccus	19	234	253
Polaromonas	1	174	175						Phenylobacterium	36	190	226
Candidatus Koribacter	23	144	167						Leptolyngbya	30	178	208
Kaistobacter	63	102	165						Pseudomonas	11	170	181
Leptolyngbya	106	50	156						Fusibacter	8	163	171
Rhodoplanes	40	114	154						Rhodanobacter	35	127	162
Phenylobacterium	97	49	146						Flavihumibacter	11	137	148
Rhodobacter	97	48	145						Planctomyces	15	95	110
Afipia	116	19	135						Perlucidibaca	22	81	103
Gracilibacter	105	25	130						Candidatus Koribacter	0	93	93
Sphingomonas	14	112	126						Rhodoplanes	31	57	88
Thiobacillus	7	119	126						Methylovirgula	2	73	75
Fusibacter	111	14	125						Bacillus	4	66	70
Sediminibacterium	0	118	118						Gemmata	7	54	61
Parachlamydia	28	88	116						Sphingomonas	0	57	57
Acidaminobacter	73	32	105						Anaerovorax	4	52	56
Acidovorax	16	86	102						Janthinobacterium	1	54	55
Oxobacter	27	68	95						Devosia	2	52	54
Nitrospira	69	24	93						Cellulomonas	0	54	54
Rhodanobacter	2	83	85						Coprococcus	7	43	50
Luteolibacter	9	75	84						Rhodobacter	0	49	49
Verrucomicrobium	53	31	84						Novosphingobium	0	48	48
Thermomonas	47	34	81						Luteimonas	4	44	48
Anaerolinea	24	55	79						Rhodoferax	10	37	47
Lysobacter	1	78	79						Thiobacillus	3	40	43
Adhaeribacter	16	54	70						Verrucomicrobium	1	42	43
Rubrivivax	19	49	68						Anaerolinea	1	38	39
Arcobacter	3	63	66						Hyphomicrobium	0	39	39
Flavihumibacter	29	36	65						Bdellovibrio	0	33	33
Aquicella	10	54	64						Nitrospira	3	30	33
Perlucidibaca	1	56	57						Adhaeribacter	0	32	32
Hyphomicrobium	3	50	53						Cytophaga	4	27	31
Arthrospira	20	32	52						Desulfosporosinus	0	29	29
Flavisolibacter	14	37	51						Oxobacter	0	28	28
Streptomyces	34	14	48						Gemmatimonas	1	25	26
HB2-32-21	2	46	48						Microbacterium	0	25	25
Aminobacter	8	39	47						Turicibacter	0	25	25
Cytophaga	18	26	44						Peredibacter	2	22	24
Geobacter	3	40	43						Erythromicrobium	1	23	24
Bacillus	8	33	41						Altererythrobacter	3	19	22
Parvibaculum	8	33	41						Terracoccus	7	13	20
Cellulomonas	16	23	39						SHD-231	2	15	17
Prosthecobacter	0	39	39						Candidatus Rhabdochlamydia	9	8	17
Legionella	0	37	37						Rubellimicrobium	2	11	13
Mycoplana	30	7	37						Caloramator	2	11	13
Janthinobacterium	15	22	37						Gallionella	8	5	13
Candidatus Solibacter	8	28	36						Edaphobacter	0	11	11
Alicyclobacillus	3	32	35						Treponema	0	11	11
Gemmatimonas	33	1	34						Rubrivivax	0	10	10
Peredibacter	9	24	33						Mesorhizobium	1	8	9
Methylosinus	0	33	33						Dechloromonas	0	9	9
Candidatus Protochlamydia	2	31	33						Balneimonas	0	9	9
Mycobacterium	19	13	32						Faecalibacterium	0	9	9
Mesorhizobium	3	28	31						R18-435	0	8	8
SHD-231	4	26	30						Polaromonas	3	4	7
Segetibacter	0	30	30						Parachlamydia	0	7	7
Rubellimicrobium	18	11	29						Thermomonas	0	7	7
Caldilinea	0	28	28						Nannocystis	0	7	7
SMB53	7	21	28						Propionivibrio	0	7	7
Roseomonas	13	15	28						Novispirillum	3	4	7
Dyadobacter	14	13	27						Pirellula	0	6	6
Agrobacterium	3	23	26						Legionella	3	3	6
LCP-6	3	22	25						Nocardioides	4	2	6
Fimbriimonas	11	14	25						Arenimonas	0	6	6
Geothrix	0	24	24						Desulfococcus	0	6	6
Novosphingobium	0	23	23						Salinibacterium	3	3	6
Hydrogenophaga	11	12	23						Pandoraea	0	6	6
Dechloromonas	4	19	23						Fimbriimonas	1	4	5
PSB-M-3	11	12	23						Caldilinea	0	4	4
Haliscomenobacter	2	21	23						Methylibium	0	4	4
Cylindrospermopsis	21	1	22						Magnetospirillum	0	4	4
Desulfobulbus	0	22	22						Sphingobium	0	4	4
Chthoniobacter	18	3	21						Crocinitomix	0	4	4
Fluviicola	14	7	21						Exiguobacterium	0	4	4
Prevotella	0	21	21						Flavobacterium	0	3	3
Sedimentibacter	14	7	21						Prosthecobacter	0	3	3
Desulfobacca	0	21	21						Geothrix	0	3	3
Myxococcus	21	0	21						Spirosoma	0	3	3
Nocardioides	16	4	20						Rhizobium	0	3	3
Nevskia	18	1	19						Paulinella	2	1	3
Paenisporosarcina	0	19	19						Methylotenera	0	2	2
Coprococcus	19	0	19						Bacteroides	1	1	2
Sulfuricurvum	0	17	17						Dyella	0	1	1
Balneimonas	6	10	16						Lysobacter	1	0	1
Caloramator	8	8	16						Geobacter	0	1	1
C1_B004	0	16	16						Sulfuritalea	0	1	1
Desulfomicrobium	7	9	16						Lutibacterium	1	0	1
Sulfuritalea	8	7	15						Planomicrobium	0	1	1
MSBL3	0	15	15						Afipia	0	0	0
Lutibacterium	9	6	15						Gracilibacter	0	0	0
Nocardia	0	15	15						Sediminibacterium	0	0	0
Anaerovorax	15	0	15						Acidaminobacter	0	0	0
Methylobacterium	1	13	14						Acidovorax	0	0	0
Telmatospirillum	7	7	14						Aquicella	0	0	0
Lacibacter	11	3	14						Arthrospira	0	0	0
Candidatus Rhabdochlamydia	8	5	13						Flavisolibacter	0	0	0
Arenimonas	3	10	13						Streptomyces	0	0	0
Plesiocystis	0	13	13						HB2-32-21	0	0	0
Sandaracinobacter	0	13	13						Aminobacter	0	0	0
Zymomonas	0	12	12						Parvibaculum	0	0	0
Variovorax	3	9	12						Alicyclobacillus	0	0	0
Nitrosovibrio	1	11	12						Methylosinus	0	0	0
Propionicimonas	3	8	11						Candidatus Protochlamydia	0	0	0
Synechococcus	2	8	10						Segetibacter	0	0	0
Methylibium	10	0	10						SMB53	0	0	0
Halomonas	9	1	10						Roseomonas	0	0	0
Opitutus	3	7	10						Dyadobacter	0	0	0
Aeromicrobium	1	9	10						Agrobacterium	0	0	0
Methylomicrobium	2	7	9						LCP-6	0	0	0
Bosea	0	9	9						Hydrogenophaga	0	0	0
Planomicrobium	7	2	9						PSB-M-3	0	0	0
Alicycliphilus	9	0	9						Haliscomenobacter	0	0	0
Paracoccus	1	8	9						Cylindrospermopsis	0	0	0
A17	0	9	9						Desulfobulbus	0	0	0
Pontibacter	0	9	9						Chthoniobacter	0	0	0
Bellilinea	0	8	8						Fluviicola	0	0	0
Desulfococcus	0	8	8						Prevotella	0	0	0
Simplicispira	1	7	8						Sedimentibacter	0	0	0
Sphingopyxis	3	5	8						Desulfobacca	0	0	0
Aquabacterium	8	0	8						Myxococcus	0	0	0
Pleomorphomonas	0	8	8						Nevskia	0	0	0
Nodosilinea	5	2	7						Paenisporosarcina	0	0	0
Faecalibacterium	6	1	7						Sulfuricurvum	0	0	0
Phormidium	4	3	7						C1_B004	0	0	0
Acetobacterium	1	6	7						Desulfomicrobium	0	0	0
SHD-14	2	5	7						MSBL3	0	0	0
Micromonospora	2	5	7						Nocardia	0	0	0
Candidatus Xiphinematobacter	0	7	7						Methylobacterium	0	0	0
Rhodoferax	3	3	6						Telmatospirillum	0	0	0
Nannocystis	0	6	6						Lacibacter	0	0	0
GOUTA19	0	6	6						Plesiocystis	0	0	0
Microlunatus	1	5	6						Sandaracinobacter	0	0	0
Sporosarcina	0	6	6						Zymomonas	0	0	0
Tepidibacter	0	6	6						Variovorax	0	0	0
Bradyrhizobium	3	3	6						Nitrosovibrio	0	0	0
Anabaena	0	6	6						Propionicimonas	0	0	0
Elizabethkingia	5	1	6						Synechococcus	0	0	0
Cloacibacterium	0	6	6						Halomonas	0	0	0
Iamia	6	0	6						Opitutus	0	0	0
Gallionella	0	5	5						Aeromicrobium	0	0	0
Arthrobacter	4	1	5						Methylomicrobium	0	0	0
Ramlibacter	5	0	5						Bosea	0	0	0
Magnetospirillum	2	3	5						Alicycliphilus	0	0	0
Anaeromyxobacter	2	3	5						A17	0	0	0
Azospirillum	0	5	5						Pontibacter	0	0	0
Acinetobacter	1	4	5						Bellilinea	0	0	0
Tatlockia	5	0	5						Simplicispira	0	0	0
Steroidobacter	4	1	5						Sphingopyxis	0	0	0
Erythromicrobium	0	5	5						Aquabacterium	0	0	0
Lysinibacillus	1	3	4						Pleomorphomonas	0	0	0
Methyloversatilis	0	4	4						Nodosilinea	0	0	0
Desulforhopalus	1	3	4						Phormidium	0	0	0
Acidocella	0	4	4						Acetobacterium	0	0	0
B-42	4	0	4						SHD-14	0	0	0
Crenothrix	0	4	4						Micromonospora	0	0	0
Toxopsis	0	4	4						Candidatus Xiphinematobacter	0	0	0
Sulfurospirillum	0	4	4						GOUTA19	0	0	0
Serpens	0	4	4						Microlunatus	0	0	0
Propionivibrio	1	2	3						Sporosarcina	0	0	0
Terracoccus	3	0	3						Tepidibacter	0	0	0
Skermanella	0	3	3						Bradyrhizobium	0	0	0
Sporobacter	0	3	3						Anabaena	0	0	0
Sphingobium	3	0	3						Elizabethkingia	0	0	0
Rhodococcus	3	0	3						Cloacibacterium	0	0	0
Desulfomonile	0	3	3						Iamia	0	0	0
Paucimonas	0	3	3						Arthrobacter	0	0	0
Microbispora	3	0	3						Ramlibacter	0	0	0
Pseudoxanthomonas	2	1	3						Anaeromyxobacter	0	0	0
Sporichthya	0	3	3						Azospirillum	0	0	0
Hyphomonas	0	3	3						Acinetobacter	0	0	0
Yonghaparkia	3	0	3						Tatlockia	0	0	0
KD1-23	0	3	3						Steroidobacter	0	0	0
Paludibacter	2	0	2						Lysinibacillus	0	0	0
Spirosoma	2	0	2						Methyloversatilis	0	0	0
Proteiniclasticum	0	1	1						Desulforhopalus	0	0	0
Altererythrobacter	1	0	1						Acidocella	0	0	0
Methylotenera	1	0	1						B-42	0	0	0
Bacteroides	0	1	1						Crenothrix	0	0	0
Edaphobacter	0	0	0						Toxopsis	0	0	0
Rhizobium	0	0	0						Sulfurospirillum	0	0	0
Treponema	0	0	0						Serpens	0	0	0
Methylovirgula	0	0	0						Skermanella	0	0	0
Novispirillum	0	0	0						Sporobacter	0	0	0
Crocinitomix	0	0	0						Rhodococcus	0	0	0
R18-435	0	0	0						Desulfomonile	0	0	0
Microbacterium	0	0	0						Paucimonas	0	0	0
Paulinella	0	0	0						Microbispora	0	0	0
Turicibacter	0	0	0						Pseudoxanthomonas	0	0	0
Salinibacterium	0	0	0						Sporichthya	0	0	0
Pandoraea	0	0	0						Hyphomonas	0	0	0
Exiguobacterium	0	0	0						Yonghaparkia	0	0	0
Luteimonas	0	0	0						KD1-23	0	0	0
