# Supplementary material for: Distribution of triclosan-resistant genes in major pathogenic microorganisms revealed by metagenome and genome-wide analysis
Source: PLoS One. 2018 Feb 8;13(2):e0192277. doi: 10.1371/journal.pone.0192277 (PMC5805296; doi:10.1371/journal.pone.0192277)
Supplement: S12 Table — (XLSX) [file pone.0192277.s013.xlsx]

## Sheet: S12 Table
S12 Table: Relative abundance of bacterial genera in AS and ICS. Genera that potentially carry human and plant pathogenic bacteria are highlighted in bold dark red. Except Candidatus all other genera highlighted in bold dark red potentially carry pathogenic bacteria
Relative abundace combined for AS and ICS (OTU count)
	AS1	AS2	ICS1	ICS2	Sum
Candidatus Solibacter	8	28	594	4810	5440
Arcobacter	3	63	251	4374	4691
Clostridium	192	734	246	2829	4001
Proteiniclasticum	0	1	138	1278	1417
Paludibacter	2	0	95	1175	1272
Luteolibacter	9	75	58	622	764
Gemmata	59	470	7	54	590
Mycobacterium	19	13	74	459	565
Pirellula	399	109	0	6	514
Dyella	179	309	0	1	489
Kaistobacter	63	102	42	213	420
Flavobacterium	274	143	0	3	420
Pseudomonas	26	187	11	170	394
Phenylobacterium	97	49	36	190	372
Leptolyngbya	106	50	30	178	364
Planctomyces	44	149	15	95	303
Fusibacter	111	14	8	163	296
Mycoplana	30	7	21	238	296
Devosia	10	230	2	52	294
Paracoccus	1	8	19	234	262
Candidatus Koribacter	23	144	0	93	260
Rhodanobacter	2	83	35	127	247
Rhodoplanes	40	114	31	57	242
Desulfosporosinus	23	173	0	29	225
Bdellovibrio	13	167	0	33	213
Flavihumibacter	29	36	11	137	213
Rhodobacter	97	48	0	49	194
Sphingomonas	14	112	0	57	183
Polaromonas	1	174	3	4	182
Thiobacillus	7	119	3	40	169
Perlucidibaca	1	56	22	81	160
Afipia	116	19	0	0	135
Gracilibacter	105	25	0	0	130
Verrucomicrobium	53	31	1	42	127
Nitrospira	69	24	3	30	126
Oxobacter	27	68	0	28	123
Parachlamydia	28	88	0	7	123
Anaerolinea	24	55	1	38	118
Sediminibacterium	0	118	0	0	118
Bacillus	8	33	4	66	111
Acidaminobacter	73	32	0	0	105
Acidovorax	16	86	0	0	102
Adhaeribacter	16	54	0	32	102
Cellulomonas	16	23	0	54	93
Hyphomicrobium	3	50	0	39	92
Janthinobacterium	15	22	1	54	92
Thermomonas	47	34	0	7	88
Lysobacter	1	78	1	0	80
Rubrivivax	19	49	0	10	78
Cytophaga	18	26	4	27	75
Methylovirgula	0	0	2	73	75
Novosphingobium	0	23	0	48	71
Anaerovorax	15	0	4	52	71
Coprococcus	19	0	7	43	69
Aquicella	10	54	0	0	64
Gemmatimonas	33	1	1	25	60
Peredibacter	9	24	2	22	57
Rhodoferax	3	3	10	37	53
Arthrospira	20	32	0	0	52
Flavisolibacter	14	37	0	0	51
Streptomyces	34	14	0	0	48
HB2-32-21	2	46	0	0	48
Luteimonas	0	0	4	44	48
Aminobacter	8	39	0	0	47
SHD-231	4	26	2	15	47
Geobacter	3	40	0	1	44
Legionella	0	37	3	3	43
Prosthecobacter	0	39	0	3	42
Rubellimicrobium	18	11	2	11	42
Parvibaculum	8	33	0	0	41
Mesorhizobium	3	28	1	8	40
Alicyclobacillus	3	32	0	0	35
Methylosinus	0	33	0	0	33
Candidatus Protochlamydia	2	31	0	0	33
Dechloromonas	4	19	0	9	32
Caldilinea	0	28	0	4	32
Candidatus Rhabdochlamydia	8	5	9	8	30
Fimbriimonas	11	14	1	4	30
Segetibacter	0	30	0	0	30
Caloramator	8	8	2	11	29
Erythromicrobium	0	5	1	23	29
SMB53	7	21	0	0	28
Roseomonas	13	15	0	0	28
Geothrix	0	24	0	3	27
Dyadobacter	14	13	0	0	27
Nocardioides	16	4	4	2	26
Agrobacterium	3	23	0	0	26
Balneimonas	6	10	0	9	25
LCP-6	3	22	0	0	25
Microbacterium	0	0	0	25	25
Turicibacter	0	0	0	25	25
Terracoccus	3	0	7	13	23
Hydrogenophaga	11	12	0	0	23
Altererythrobacter	1	0	3	19	23
PSB-M-3	11	12	0	0	23
Haliscomenobacter	2	21	0	0	23
Cylindrospermopsis	21	1	0	0	22
Desulfobulbus	0	22	0	0	22
Chthoniobacter	18	3	0	0	21
Fluviicola	14	7	0	0	21
Prevotella	0	21	0	0	21
Sedimentibacter	14	7	0	0	21
Desulfobacca	0	21	0	0	21
Myxococcus	21	0	0	0	21
Nevskia	18	1	0	0	19
Paenisporosarcina	0	19	0	0	19
Arenimonas	3	10	0	6	19
Gallionella	0	5	8	5	18
Sulfuricurvum	0	17	0	0	17
Sulfuritalea	8	7	0	1	16
Faecalibacterium	6	1	0	9	16
Lutibacterium	9	6	1	0	16
C1_B004	0	16	0	0	16
Desulfomicrobium	7	9	0	0	16
MSBL3	0	15	0	0	15
Nocardia	0	15	0	0	15
Methylobacterium	1	13	0	0	14
Telmatospirillum	7	7	0	0	14
Methylibium	10	0	0	4	14
Desulfococcus	0	8	0	6	14
Lacibacter	11	3	0	0	14
Nannocystis	0	6	0	7	13
Plesiocystis	0	13	0	0	13
Sandaracinobacter	0	13	0	0	13
Zymomonas	0	12	0	0	12
Variovorax	3	9	0	0	12
Nitrosovibrio	1	11	0	0	12
Propionicimonas	3	8	0	0	11
Edaphobacter	0	0	0	11	11
Treponema	0	0	0	11	11
Synechococcus	2	8	0	0	10
Propionivibrio	1	2	0	7	10
Halomonas	9	1	0	0	10
Planomicrobium	7	2	0	1	10
Opitutus	3	7	0	0	10
Aeromicrobium	1	9	0	0	10
Methylomicrobium	2	7	0	0	9
Bosea	0	9	0	0	9
Magnetospirillum	2	3	0	4	9
Alicycliphilus	9	0	0	0	9
A17	0	9	0	0	9
Pontibacter	0	9	0	0	9
Bellilinea	0	8	0	0	8
Simplicispira	1	7	0	0	8
Sphingopyxis	3	5	0	0	8
Aquabacterium	8	0	0	0	8
R18-435	0	0	0	8	8
Pleomorphomonas	0	8	0	0	8
Nodosilinea	5	2	0	0	7
Sphingobium	3	0	0	4	7
Novispirillum	0	0	3	4	7
Phormidium	4	3	0	0	7
Acetobacterium	1	6	0	0	7
SHD-14	2	5	0	0	7
Micromonospora	2	5	0	0	7
Candidatus Xiphinematobacter	0	7	0	0	7
GOUTA19	0	6	0	0	6
Microlunatus	1	5	0	0	6
Sporosarcina	0	6	0	0	6
Tepidibacter	0	6	0	0	6
Bradyrhizobium	3	3	0	0	6
Anabaena	0	6	0	0	6
Elizabethkingia	5	1	0	0	6
Cloacibacterium	0	6	0	0	6
Salinibacterium	0	0	3	3	6
Iamia	6	0	0	0	6
Pandoraea	0	0	0	6	6
Arthrobacter	4	1	0	0	5
Ramlibacter	5	0	0	0	5
Spirosoma	2	0	0	3	5
Anaeromyxobacter	2	3	0	0	5
Azospirillum	0	5	0	0	5
Acinetobacter	1	4	0	0	5
Tatlockia	5	0	0	0	5
Steroidobacter	4	1	0	0	5
Lysinibacillus	1	3	0	0	4
Methyloversatilis	0	4	0	0	4
Desulforhopalus	1	3	0	0	4
Crocinitomix	0	0	0	4	4
Acidocella	0	4	0	0	4
B-42	4	0	0	0	4
Crenothrix	0	4	0	0	4
Toxopsis	0	4	0	0	4
Sulfurospirillum	0	4	0	0	4
Exiguobacterium	0	0	0	4	4
Serpens	0	4	0	0	4
Skermanella	0	3	0	0	3
Rhizobium	0	0	0	3	3
Sporobacter	0	3	0	0	3
Rhodococcus	3	0	0	0	3
Desulfomonile	0	3	0	0	3
Paucimonas	0	3	0	0	3
Microbispora	3	0	0	0	3
Pseudoxanthomonas	2	1	0	0	3
Paulinella	0	0	2	1	3
Sporichthya	0	3	0	0	3
Hyphomonas	0	3	0	0	3
Methylotenera	1	0	0	2	3
Bacteroides	0	1	1	1	3
Yonghaparkia	3	0	0	0	3
KD1-23	0	3	0	0	3
