# Supplementary material for: Distribution of triclosan-resistant genes in major pathogenic microorganisms revealed by metagenome and genome-wide analysis
Source: PLoS One. 2018 Feb 8;13(2):e0192277. doi: 10.1371/journal.pone.0192277 (PMC5805296; doi:10.1371/journal.pone.0192277)
Supplement: S13 Table — (XLSX) [file pone.0192277.s014.xlsx]

## Sheet: S13 Table
Table S13: This data was used for preparing Fig. 2a
Relative abundance of the genera with potential pathogenic candidates								Percent relative abundance of the genera with potential pathogenic candidates
	AS1	AS2	ICS1	ICS2					AS1	AS2	ICS1	ICS2
Acidovorax	16	86	0	0				Acidovorax	5.2459	6.98619	0	0
Acinetobacter	1	4	0	0				Acinetobacter	0.327869	0.324939	0	0
Agrobacterium	3	23	0	0				Agrobacterium	0.983607	1.8684	0	0
Arcobacter	3	63	251	4374				Arcobacter	0.983607	5.11779	42.5424	55.3531
Bacillus	8	33	4	66				Bacillus	2.62295	2.68075	0.677966	0.835232
Bacteroides	0	1	1	1				Bacteroides	0	0.0812348	0.169492	0.012655
Clostridium	192	734	246	2829				Clostridium	62.9508	59.6263	41.6949	35.8011
Legionella	0	37	3	3				Legionella	0	3.00569	0.508475	0.0379651
Mycobacterium	19	13	74	459				Mycobacterium	6.22951	1.05605	12.5424	5.80866
Nocardia	0	15	0	0				Nocardia	0	1.21852	0	0
Prevotella	0	21	0	0				Prevotella	0	1.70593	0	0
Pseudomonas	26	187	11	170				Pseudomonas	8.52459	15.1909	1.86441	2.15135
Rhodococcus	3	0	0	0				Rhodococcus	0.983607	0	0	0
Streptomyces	34	14	0	0				Streptomyces	11.1475	1.13729	0	0
	305	1231	590	7902					100	100	100	100
