# Supplementary material for: Distribution of triclosan-resistant genes in major pathogenic microorganisms revealed by metagenome and genome-wide analysis
Source: PLoS One. 2018 Feb 8;13(2):e0192277. doi: 10.1371/journal.pone.0192277 (PMC5805296; doi:10.1371/journal.pone.0192277)
Supplement: S14 Table — (XLSX) [file pone.0192277.s015.xlsx]

## Sheet: S14 Table
S14 Table: This data was used for preparing Fig. 2b
Relative Top 20 bacterial genera from AS and ICS samples (OTU count).							Percent relative abundance top 20 bacterial genera from AS and ICS samples.
	AS1	AS2	ICS1	ICS2	Sum			AS1	AS2	ICS1	ICS2	Sum
Candidatus Solibacter	8	28	594	4810	5440		Candidatus Solibacter	0.490196	1.02152	36.0656	28.0565	23.4847
Arcobacter	3	63	251	4374	4691		Arcobacter	0.183824	2.29843	15.2398	25.5133	20.2513
Clostridium	192	734	246	2829	4001		Clostridium	11.7647	26.7785	14.9362	16.5014	17.2725
Proteiniclasticum	0	1	138	1278	1417		Proteiniclasticum	0	0.036483	8.37887	7.4545	6.11725
Paludibacter	2	0	95	1175	1272		Paludibacter	0.122549	0	5.76806	6.85371	5.49128
Luteolibacter	9	75	58	622	764		Luteolibacter	0.551471	2.73623	3.52155	3.62809	3.29822
Gemmata	59	470	7	54	590		Gemmata	3.6152	17.147	0.425015	0.314979	2.54706
Mycobacterium	19	13	74	459	565		Mycobacterium	1.16422	0.474279	4.49302	2.67732	2.43913
Pirellula	399	109	0	6	514		Pirellula	24.4485	3.97665	0	0.0349977	2.21896
Dyella	179	309	0	1	489		Dyella	10.9681	11.2733	0	0.00583294	2.11103
Kaistobacter	63	102	42	213	420		Kaistobacter	3.86029	3.72127	2.55009	1.24242	1.81316
Flavobacterium	274	143	0	3	420		Flavobacterium	16.7892	5.21707	0	0.0174988	1.81316
Pseudomonas	26	187	11	170	394		Pseudomonas	1.59314	6.82233	0.667881	0.991601	1.70092
Phenylobacterium	97	49	36	190	372		Phenylobacterium	5.94363	1.78767	2.18579	1.10826	1.60594
Leptolyngbya	106	50	30	178	364		Leptolyngbya	6.4951	1.82415	1.82149	1.03826	1.5714
Planctomyces	44	149	15	95	303		Planctomyces	2.69608	5.43597	0.910747	0.55413	1.30806
Fusibacter	111	14	8	163	296		Fusibacter	6.80147	0.510762	0.485732	0.95077	1.27784
Mycoplana	30	7	21	238	296		Mycoplana	1.83824	0.255381	1.27505	1.38824	1.27784
Devosia	10	230	2	52	294		Devosia	0.612745	8.3911	0.121433	0.303313	1.26921
Paracoccus	1	8	19	234	262		Paracoccus	0.0612745	0.291864	1.15361	1.36491	1.13107
	1632	2741	1647	17144	23164			100	100	100	100	100
