# Supplementary material for: Distribution of triclosan-resistant genes in major pathogenic microorganisms revealed by metagenome and genome-wide analysis
Source: PLoS One. 2018 Feb 8;13(2):e0192277. doi: 10.1371/journal.pone.0192277 (PMC5805296; doi:10.1371/journal.pone.0192277)
Supplement: S15 Table — (XLSX) [file pone.0192277.s016.xlsx]

## Sheet: S15 Table
S15 Table: This data was used for preparing Fig. 2c
Genera with potential pathogenic candidates	OTU count			Genera with potential pathogenic candidates	Percent relative abundance
Arcobacter	4691			Arcobacter	46.779
Clostridium	4001			Clostridium	39.8983
Mycobacterium	565			Mycobacterium	5.63422
Pseudomonas	394			Pseudomonas	3.929
Bacillus	111			Bacillus	1.1069
Acidovorax	102			Acidovorax	1.01715
Streptomyces	48			Streptomyces	0.47866
Legionella	43			Legionella	0.428799
Agrobacterium	26			Agrobacterium	0.259274
Prevotella	21			Prevotella	0.209414
Nocardia	15			Nocardia	0.149581
Acinetobacter	5			Acinetobacter	0.0498604
Rhodococcus	3			Rhodococcus	0.0299162
Bacteroides	3			Bacteroides	0.0299162
	10028				100
