# Supplementary material for: Distribution of triclosan-resistant genes in major pathogenic microorganisms revealed by metagenome and genome-wide analysis
Source: PLoS One. 2018 Feb 8;13(2):e0192277. doi: 10.1371/journal.pone.0192277 (PMC5805296; doi:10.1371/journal.pone.0192277)
Supplement: S17 Table — (XLSX) [file pone.0192277.s018.xlsx]

## Sheet: S17 Table
S17 Table:Soil-borne plant pathogenic bacteria with completely TCS tolerant ENR
S N	Organism	TCS tolerant ENR homologue*
1	Acidovorax avenae subsp. avenae ATCC 19860	FabV
2	Acidovorax citrulli AAC00-1	FabK
3	Agrobacterium radiobacter K84	FabK
4	Burkholderia gladioli BSR3	FabV
5	Clavibacter michiganensis subsp. michiganensis NCPPB 382	FabK
6	Dickeya dadantii 3937	FabV
7	Dickeya dadantii Ech586	FabV
8	Erwinia amylovora ATCC 49946	FabV
9	Erwinia amylovora CFBP1430	FabV
10	Ralstonia solanacearum CFBP2957	FabK
11	Ralstonia solanacearum Po82	FabK
12	Rhizobium rhizogenes NBRC 13257	FabV
13	Streptomyces scabiei	FabK
14	Streptomyces scabiei 87.22	FabK
15	Xanthomonas campestris pv. campestris 8004	FabV
16	Xanthomonas campestris pv. campestris ATCC 33913	FabV
17	Xanthomonas oryzae pv. oryzae KACC 10331	FabV
18	Xanthomonas oryzae pv. oryzae MAFF 311018	FabV
19	Xanthomonas oryzae pv. oryzae PXO86	FabV
20	Xanthomonas oryzae pv. oryzae PXO99A	FabV
21	Xanthomonas oryzae pv. oryzicola BLS256	FabV
22	Xylella fastidiosa 9a5c	FabV
23	Xylella fastidiosa Temecula1	FabV
Symbols and abbreviations: *, Here only FabK ENR was considered either completely TCS tolerant or moderately TCS resistant, whereas all other ENRs were considered completely TCS tolerant.
