# Supplementary material for: Distribution of triclosan-resistant genes in major pathogenic microorganisms revealed by metagenome and genome-wide analysis
Source: PLoS One. 2018 Feb 8;13(2):e0192277. doi: 10.1371/journal.pone.0192277 (PMC5805296; doi:10.1371/journal.pone.0192277)
Supplement: S18 Table — (XLSX) [file pone.0192277.s019.xlsx]

## Sheet: S18 Table
S18 Table: Potential TCS resistant determinants in bacterial genera with pathogenic candidates. Except Candidatus, all other genera potentially carry pathogenic bacteria.
Representative genera	TCSR determinants	Remarks
Acidovorax	AcrB, FabV, and FabI mutations	PTCSR
Acinetobacter	AcrB, FabK, and FabI mutations	PCTCST/ PMODR
Agrobacterium	AcrB, FabK, and FabI mutations	PCTCST/ PMODR
Arcobacter	Acrb, and FabI mutations	PTCSR
Bacillus	FabL, and FabI mutations	PTCSR
Bacteroides	Acrb and FabI mutations	PTCSR
Candidatus Solibacter	Metagenomic FabG like ENR homologues	PCTCST
Clostridium	Metagenomic 7AHSDH	PCTCST
Legionella	AcrB, FabL, FabK, and FabI mutations	PCTCST/ PMODR
Mycobacterium	FabI mutations	PTCSR
Nocardia	FabI mutations	PTCSR
Prevotella	FabK, and FabI mutations	PCTCST/ PMODR
Pseudomonas	Acrb, FabK, FabV, and FabI mutations	PCTCST
Rhodococcus	FabK, and FabI mutations	PCTCST/ PMODR
Streptomyces	FabK, metagenomic FabG, and FabI mutations	PCTCST
Symbols and Abberiviations: TCSR, TCS resistant; PCTCST, Potentially completely TCS tolerant; PCTCST/ PMODR, Potentially completely TCS tolerant or potentially moderately TCS resistant; PTCSR, Potentially TCS resistant.
